# Supplementary material for: Two-dimensional gel electrophoresis data in support of leaf comparative proteomics of two citrus species differing in boron-tolerance
Source: Data Brief. 2015 May 5;4:44–6. doi: 10.1016/j.dib.2015.04.018 (PMC4510397; doi:10.1016/j.dib.2015.04.018)
Supplement: Supplementary file 1 — Supplementary data [file mmc1.zip]

Archive with 6 entries (5 files):
- 2015DataInBriefSupplementaryResision/
- 2015DataInBriefSupplementaryResision/2015DataSupplementary Table 1.xls
- 2015DataInBriefSupplementaryResision/2015DataSupplementary Table 2.xls
- 2015DataInBriefSupplementaryResision/2015DataSupplementary Table 3.xls
- 2015DataInBriefSupplementaryResision/2015DataSupplementary Table 4.xls
- 2015DataInBriefSupplementaryResision/2015DataSupplementary Table 5.xls
