# Supplementary material for: Two-dimensional gel electrophoresis data in support of leaf comparative proteomics of two citrus species differing in boron-tolerance
Source: Data Brief. 2015 May 5;4:44–6. doi: 10.1016/j.dib.2015.04.018 (PMC4510397; doi:10.1016/j.dib.2015.04.018)
Supplement: Supplementary file 1 — Supplementary data [file mmc1.zip › 2015DataInBriefSupplementaryResision/2015DataSupplementary Table 1.xls]

## Sheet: Sheet1
Table 1. Differentially abundant protein spots and their identification by MALDI-TOF/TOF-MS in boron (B)-toxic Citrus sinensis leaves
Spot No.a	Protein identity	Accession No.	Mr (kDa)/pI Theor.	Mr (kDa)/pI Exp.	Reference species	Protein Score	Peptide score	High scoring peptide sequence	NMP	Ratiob	Covered sequence(%)	Charge
Carbohydrate and energy metabolism
S44	Chloroplast PSI type III chlorophyll a/b-binding protein	gi|159138875	13.884/4.51	14.5/4.49	Helianthus annuus	85	77	K.WLAYGEVINGR.F	4	0.41	17	1
S43	Light-harvesting complex I protein Lhca3	gi|224131950	29.605 /9.10	30.5/5.08	Populus trichocarpa	143	54	R.YAMLGAVGAIAPEILGK.A	8	1.55	17	1
S18	Ribulose-1,5-bisphosphate carboxylase/oxygenase large subunit	gi|194320391	51.349/6.34	50.1/6.68	Polygala serpyllifolia	398	82	R.DITLGFVDLLR.D	28	1.86	32	1
S12	Ribulose-1,5-bisphosphate carboxylase/oxygenase large subunit	gi|331704364	19.025/5.91	19.014/5.91	Glycosmis parviflora	274	87	K.TFQGPPHGIQVER.D	11	2.12	29	1
S39	Ribulose bisphosphate carboxylase activase	gi|19992	25.929/5.01	25.3/5.98	Nicotiana tabacum	305	141	R.VPIIVTGNDFSTLYAPLIR.D	12	2.05	34	1
S51	Thylakoid rhodanese-like protein	gi|332656573	49.387/5.22	49.7/4.88	Arabidopsis thaliana	117	65	K.QTLKQVDEFLNTK.V	6	0.54	6	1
S20	Ferredoxin-NADP reductase, putative	gi|255538962	40.480/8.7	41.5/5.16	Ricinus communis	234	70	R.LYSIASSALGDFGDSK.T	19	0.31	29	1
S24	Phosphoglycerate kinase	gi|313585890	50.084/7.66	52.3/5.08	Nicotiana benthamiana	571	161	K.LASLADLYVNDAFGTAHR.A	19	0.52	39	1
S30	2,3-bisphosphoglycerate- independent phosphoglycerate mutase1	gi|332190370	60.579/5.32	58.4/5.99	Arabidopsis thaliana	412	115	K.AVGPIVDGDAVVTFNFR.A	16	2.32	19	1
S34	Cytosolic NADP-malic enzyme	gi|118480585	65.413/5.89	64.3/5.01	Nicotiana tabacum	217	56	K.RPQGLYISLK.E	15	0.48	16	1
S33	Malate dehydrogenase	gi|160690706	12.050/7.03	13.2/6.62	Citrus longispina	158	80	K.KPWAHEHEPVNNLLDAVK.V	5	1.86	45	1
S31	Malate dehydrogenase	gi|211906490	35.553/6.10	34.1/5.92	Gossypium hirsutum	283	122	R.ELVKDDAWLNGEFITTVQQR.G	10	1.64	25	1
S40	Malate dehydrogenase	gi|114479586	43.410/6.91	44.5/7.01	Citrus junos	567	160	K.TMPSVSFTDEEVGDLTVR.I	21	1.64	30	1
S32	F1-ATPase alpha subunit, partial (mitochondrion)	gi|223667985	44.415/6.54	45.2/5.47	Pogonia minor	307	79	R.EAFPGDVFYLHSR.L	21	2.67	38	1
S15	ATP synthase delta chain, chloroplastic	gi|170098	27.676/5.8	28.40/5.02	Spinacia oleracea	154	76	K.TVIDPSLVAGFTIR.Y	5	0.54	11	1
S53	ATP synthase gamma chain 2, chloroplastic	gi|332191230	42.679/6.7	43.4/5.25	Arabidopsis thaliana	114	92	R.ALQESLASELASR.M	9	0.47	19	1
S38	Granule bound starch synthase Ib precursor	gi|170676395	67.257/7.18	68.3/5.12	Lotus japonicus	211	136	K.TGGLGDVLGGLPPALAANGHR.V	7	0	35	1
S29	NAD-dependent epimerase/dehydratase	gi|195619172	31.822/9.11	32.3/5.07	Zea mays	216	111	K.AEQYLADSGLPYTIIR.A	7	2.37	20	1
S49	NAD-dependent epimerase/dehydratase	gi|195619172	31.822/9.11	32.3/5.07	Zea mays	351	147	K.AEQYLADSGLPYTIIR.A	11	1.87	29	1
S10	Rieske FeS-precursor	gi|21311	26.267/6.94	27.6 /5.67	Spinacia oleracea	81	75	K.VVFVPWTETDFR.T	3	0.36	10	1
Antioxidation and detoxification
S60	2-cys peroxiredoxin	gi|269980509	28.593/5.5	29.6/5.02	Vigna radiata	174	100	K.EGVIQHSTINNLAIGR.S	5	2.4	19	1
S7	Cu/Zn superoxide dismutase	gi|2274917	12.784/5.82	13.5/4.92	Citrus sinensis	329	116	R.KGTVSFSVEGSGPTTVK.G	8	2.99	52	1
S17	Glutathione S-transferase GST1	gi|61889381	23.799/6.38	24.3/5.86	Capsicum chinense	83	65	K.LLDVYEAR.L	7	1.52	27	1
S55	Aldo/keto reductase, putative	gi|255542306	38.959/5.6	38.3/5.02	Ricinus communis	296	106	K.YIGLSEASPDTIR.R	7	0.44	8	1
Stress responses
S6	Class II small heat shock protein Le-HSP17.6	gi|194466081	14.460/9	13.8/5.11	Arachis hypogaea	136	117	K.VQVEDDNVLIISGER.K	6	0.39	35	1
S47	Universal stress protein family protein	gi|297828493	17.345/7.11	18.4/5.05	Arabidopsis lyrata subsp. lyrata	103	94	K.HHASILVVGSHGYGAIK.R	3	1.59	15	1
S46	Temperature-induced lipocalin	gi|77744889	21.451/6.18	25.8/5.77	Brassica napus	100	62	R.WYEIASFPSR.F	8	1.5	34	1
S54	Thioredoxin-like protein CDSP32, chloroplastic	gi|332197673	33.685/8.65	32.8/5.11	Arabidopsis thaliana	88	45	K.GELIGEILR.Y	4	0.38	5	1
S48	Dehydrin（COR15）	gi|37524017	15.232/6.54	14.8/5.46	Citrus clementina x Citrus reticulata	606	185	K.QQIPGVGTTDVHHQQQQQQYHGGEHR.E	11	0.35	60	1
S50	Abscisic stress ripening-like protein	gi|16588758	20.760/5.68	21.4/6.05	Prunus persica	422	229	R.HKIEEEIAAAAAVGSGGFAFHEHHEK.K	7	0.42	31	1
S16	ASR	gi|624672	10.87/6.03	11.6/6.03	Citrus maxima	124	84	R.HKIEEEIAAAAGLGSGGFAFHEHHEK.K	6	0.41	45	1
S36	Auxin-induced protein	gi|19799	33.835/7.1	33.2/6.18	Nicotiana tabacum	332	106	K.YIGLSEASASTIR.R	10	0.44	24	1
S26	ZKT protein containing PDZ, K-box and a TPR region	gi|332195129	37.410/8.19	38.3/5.18	Arabidopsis thaliana	170	160	R.VIATSAVFGTEIWPAAEYGR.T	5	0.54	12	1
Coenzyme biosynthesis
S19	Pyridoxal biosynthesis protein PDX1.3	gi|332002957	33.216/5.79	33.9/4.89	Arabidopsis thaliana	138	47	R.TKGEAGTGNIIEAVR.H	16	1.88	32	1
S23	S-adenosylmethionine synthetase 4	gi|222861722	43.213/5.68	42.1/5.02	Populus trichocarpa	385	90	K.VLVNIEQQSPDIAQGVHGHFTK.R	18	1.63	40	1
Protein and amino acid metabolism
S8	Eukaryotic translation initiation factor 5A isoform II	gi|33325119	17.597/5.60	16.8/5.04	Hevea brasiliensis	213	66	K.TYPQQAGTIR.K	16	0	61	1
S59	Eukaryotic translation initiation factor 5A	gi|62642102	16.254/5.27	15.5/4.62	Picea abies	78	46	K.TFPQQAGTIR.K	7	0.46	26	1
S11	Eukaryotic translation initiation factor 5A isoform VI	gi|33325127	17.486/5.60	18.7/6.35	Hevea brasiliensis	191	58	K.TYPQQAGTIR.K	14	1.83	50	1
S27	Proteasome subunit beta type-3-B	gi|332197857	22.759/5.63	23.5/6.12	Arabidopsis thaliana	145	130	R.LGVQLQTIATDFQR.I	4	1.82	17	1
S35	Proteasome subunit alpha type, putative	gi|255583952	27.350/5.84	26.3/5.02	Ricinus communis	214	78	K.LLDHTSVTHLFPITK.Y	15	2.66	41	1
Signal transduction
S57	Low molecular weight protein-tyrosine-phosphatase, putative	gi|223531486	19.432/5.3	20.2/5.98	Ricinus communis	108	47	K.KHDETEVPDPYYGGPQGFEK.V	6	3.31	26	1
S3	14-3-3 family protein	gi|55375985	29.697/4.75	33.7/5.04	Malus x domestica	461	127	R.LGLALNFSVFYYEILNSPDR.A	24	0.46	62	1
Cell transport
S42	GTP-binding nuclear protein Ran-A1	gi|195625552	25.172/6.38	25.6/5.58	Zea mays	215	86	K.SNYNFEKPFLYLAR.K	10	1.61	32	1
Nucleotidemetabolism
S9	nucleoside diphosphate kinase, putative	gi|255540363	26.623 /8.99	28.3/5.19	Ricinus communis	88	58	K.LIGSTDPLQAEPGTIR.G	8	1.65	19	1
Other and unknown biological processes
S56	Thiazole biosynthetic enzyme	gi|224831511	19.862/5.94	19.4/6.04	Carica papaya	201	109	R.EIVPGMIVTGMEVAEIDGAPR.M	15	0.47	48	1
S1	Unnamed protein product	gi|297739928	143.539/5.51	145.5/5.07	Vitis vinifera	78	33	K.EIEELR.A	29	0.41	24	1
S25	unnamed protein product	gi|296090224	22.371/8.75	23.2/6.43	Vitis vinifera	112	69	R.WLAYGEVINGR.F	4	0.51	11	1
S28	predicted protein	gi|222843535	64.077/5.03	62.6/4.85	Populus trichocarpa	84	66	K.TDEEQVIDGLDR.A	9	1.79	12	1
S52	predicted protein	gi|224128476	37.368/5.41	40.2/5.09	Populus trichocarpa	143	124	R.LPYLASSGPGFALLEAAR.K	6	1.5	19	1
S21	predicted protein	gi|222840697	37.892/5.4	39.2/5.12	Populus trichocarpa	81	38	R.IFDLNRPDAPPR.E	11	2.17	30	1
Unidentified protein spots
S58	Photosystem II 10 kDa polypeptide	gi|195623906	13.061/9.01	13.3/5.20	Zea mays	62	33	K.GVYQFVDK.Y	5	0.4
S14	Glyoxalase I	gi|2909424	21.087/5.26	20.4/5.87	Cicer arietinum	55	31	K.VSLDFYSR.V	9	3.16
S5	Nls-tir-nbs-lrr resistance protein	gi|222853292	64.278/5.91	65.07/6.24	Populus trichocarpa	51	35	K.SESKDMVLLQK.Q	20	6.8
S2	Chitinase	gi|1220144	31.910/5.06	32.2/6.26	Citrus sinensis	67	67	R.GPIQLSWNYNYLR.C	2	0.47
S13	Putative RING zinc finger protein; 23281-24001	gi|12324823	12.293/6.99	14.8/6.20	Arabidopsis thaliana	73	43	R.KLPCYIMSSEMVR.R	12	2.16
S4	Os08g0239900	gi|115475467	45.589/8.07	46.7/6.12	Oryza sativa Japonica Group	61			15	4.51
S22	hypothetical protein	gi|4572677	28.137/5.56	27.4/5.12	Arabidopsis thaliana	65			14	0.47
S37	PREDICTED: hypothetical protein, partial	gi|225425988		32.6/4.67	Vitis vinifera	62			19	0.38
S41	glutamate synthase	gi|303288690	174.229/5.29	98.6/4.98	Micromonas pusilla CCMP1545	65			23	2.78
S45	hypothetical protein OsI_04003	gi|125527961	12.248/4.44	12.6/6.89	Oryza sativa Indica Group	44			7	0.54
