# Supplementary material for: Two-dimensional gel electrophoresis data in support of leaf comparative proteomics of two citrus species differing in boron-tolerance
Source: Data Brief. 2015 May 5;4:44–6. doi: 10.1016/j.dib.2015.04.018 (PMC4510397; doi:10.1016/j.dib.2015.04.018)
Supplement: Supplementary file 1 — Supplementary data [file mmc1.zip › 2015DataInBriefSupplementaryResision/2015DataSupplementary Table 2.xls]

## Sheet: Sheet1
Table 2. Differentially expressed proteins and their identification by MALDI-TOF/TOF-MS in boron (B)-toxic Citrus grandis leaves
Spot No.a	Protein identity	Accession No.	Mr (kDa)/pI Theor.	Mr (kDa)/pI Exp.	Reference species	Protein Score	Peptide score	High scoring peptide sequence	NMP	Ratiob	Covered sequence(%)	Charge
Carbohydrate and energy metabolism
G8	Thylakoid lumenal 17.4 kDa protein, chloroplast precursor, putative	gi|255570589	24.352/8.17	23.5/5.00	Ricinus communis	205	112	K.AFVGNTIGQANGVYDKPIDLR.F	7	0.16	25	1
G47	Thylakoid membrane phosphoprotein 14 kDa	gi|224128069	18.262/8.54	20.4/6.78	Populus trichocarpa	146	52	K.NLVFKPDR.E	9	0.17	39	1
G48	Thylakoid membrane phosphoprotein 14 kDa	gi|224128069	18.262/8.54	21.3/6.54	Populus trichocarpa	173	50	K.NLVFKPDR.E	10	0.18	39	1
G10	Violaxanthin de-epoxidase	gi|296875326	54.757/6.40	55.6/6.35	Citrus sinensis	83	44	K.IQNEPDDYVFVYYR.G	15	0.28	26	1
G14	Ribulose-bisphosphate carboxylase activase	gi|100380	25.929/5.01	24.7/5.82	Nicotiana tabacum	405	108	K.IVDTFPGQSIDFFGALR.A	15	0.39	42	1
G23	Rubisco activase	gi|13430338	47.488/7.79	46.8/5.13	Zantedeschia aethiopica	222	92	K.LVDTFPGQSIDFFGALR.A	17	0.47	35	1
G34	Glyceraldehyde-3-phosphate dehydrogenase B-subunit precursor	gi|170239	47.470/8.83	50.4/5.01	Nicotiana tabacum	450	109	K.VVAWYDNEWGYSQR.V	20	0.38	26	1
G45	Phosphoglycerate kinase	gi|313585890	50.083/7.66	52.3/5.08	Nicotiana benthamiana	571	161	K.LASLADLYVNDAFGTAHR.A	19	0.49	39	1
G13	Phosphoribulokinase	gi|5881134	30.615/5.15	28.4/5.75	Beta vulgaris	122	48	K.ILVIEGLHPMYDAR.V	12	0.4	32	1
G61	Carbonic anhydrase	gi|56562175	29.5243/5.63	29.3/5.63	Solanum lycopersicum	184	140	K.EAVNVSLGNLLTYPFVR.E	9	0.37	41	1
G17	Pyruvate dehydrogenase E1 beta subunit isoform 2	gi|3851001	40.0287/5.56	41.2/6.36	Zea mays	160	75	K.EGISAEVINLR.S	9	2.82	18	1
G25	2-phospho-D-glycerate hydrolase	gi|289600010	47.788/5.54	46.8/6.04	Citrus trifoliata	290	30	R.AAVPSGASTGIYEALELR.D	13	2.3	26	1
G18	Succinyl-CoA ligase beta subunit	gi|22136422	45.345/6.30	46.5/6.56	Arabidopsis thaliana	139	74	K.LNFDDNAAFR.Q	15	1.81	26	1
G31	Triosphosphate isomerase-like protein	gi|76573375	27.712/5.88	30.1/5.10	Solanum tuberosum	182	72	K.VATPAQAQEVHFELR.K	9	0.14	23	1
G27	Plastidic aldolase	gi|294440432	42.806/6.38	43.5/5.12	Nicotiana tabacum	90	55	R.TAAYYQQGAR.F	11	0.28	22	1
G32	Fructose-bisphosphate aldolase, class I	gi|330252068	41.808/5.94	42.7/6.24	Arabidopsis thaliana	179	70	R.LASIGLENTEANR.Q	15	0.18	32	1
G24	NADP-dependent malate dehydrogenase	gi|21554349	48.130/5.81	46.0/5.05	Arabidopsis thaliana	189	105	K.VSNMTIWGNHSTTQVPDFLNAR.I + Oxidation (M)	16	0.22	20	1
G20	Mitochondrial beta subunit of F1 ATP synthase	gi|222864942	59.884/5.96	60.4/6.26	Populus trichocarpa	706	160	R.IPSAVGYQPTLATDLGGLQER.I	24	1.79	38	1
G19	ATP synthase beta subunit, partial (chloroplast)	gi|123325667	50.249/5.04	52.2/6.12	Fortunella margarita	879	138	R.GMEVIDTGAPLSVPVGGVTLGR.I	36	0.4	59	1
G26	ADP-glucose pyrophosphorylase small subunit	gi|111660950	57.078/6.74	56.7/6.90	Citrus sinensis	712	102	K.IYVLTQFNSASLNR.H	37	0.16	46	1
Antioxidation and detoxification
G5	2-cys peroxiredoxin bas1	gi|149390991	15.356/5.13	16.7/6.25	Oryza sativa Indica Group	278	130	K.EGVIQHSTINNLAIGR.S	9	1.86	33	1
G40	Copper/zinc superoxide dismutase	gi|224813801	10.310/ 4.86	10.9/ 4.02	Citrus maxima	140	64	K.EHGPPEDENR.H	7	2.02	36	1
G21	Ascorbate peroxidase 2	gi|221327589	27.570/5.55	28.4/6.05	Citrus maxima	567	160	R.QVFGAQMGLSDKDIVALSGGHTLGR.C	23	2.14	65	1
G22	Ascorbate peroxidase 2	gi|221327589	27.570/5.55	28.4/6.05	Citrus maxima	132	32	R.LAAEQAHSANNGLDIAVR.L	16	2.01	46	1
G36	Ascorbate peroxidase 2	gi|221327589	27.570/5.55	28.4/6.05	Citrus maxima	86	31	R.LAAEQAHSANNGLDIAVR.L	9	2.57	34	1
G44	Ascorbate peroxidase 2	gi|221327589	27.570/5.55	28.4/6.05	Citrus maxima	626	134	R.LAAEQAHSANNGLDIAVR.L	23	4.53	62	1
G35	Glutathione S-transferase GST1	gi|61889381	23.798/6.39	24.8/5.08	Capsicum chinense	83	65	K.LLDVYEAR.L	7	5.03	27	1
Stress responses
G39	Class II small heat shock protein Le-HSP17.6	gi|194466081	14.459/5.11	15.8/6.07	Arachis hypogaea	136	117	K.VQVEDDNVLIISGER.K	6	2.76	35	1
G29	Stress-related protein	gi|116643152	17.604/5.67	19.5/6.57	Citrus sinensis	357	83	K.FYPKPGAEIKEEQVK.G	13	2.2	50	1
G2	Thioredoxin X	gi|195624046	19.090/5.23	20.8/6.14	Zea mays	164	90	K.IDHDANPQLIEEYK.V	4	0.43	14	1
G60	Chitinase	gi|229560494	8.730/ 5.66	8.05/ 5.40	Dimocarpus longan	145	82	R.TALWFWMTNVHSVVNQGFGATIRK.I + Oxidation (M)	4	+ c	30	1
Coenzyme biosynthesis
G43	Pyridoxal biosynthesis protein PDX1.3	gi|332002957	33.216/5.77	34.6/5.03	Arabidopsis thaliana	138	47	R.TKGEAGTGNIIEAVR.H	16	0.45	32	1
Protein and amino acidmetabolism
G50	Ribosomal protein L12	gi|248303	19.686/5.99	20.6/6.33	Nicotiana sylvestris	135	124	K.TEFDVVIDEVPSNAR.I	4	0.19	18	1
G4	Proteasome subunit alpha type, putative	gi|255584432	26.010/4.75	26.9/5.16	Ricinus communis	179	65	R.GVNTFSPEGR.L	12	1.98	46	1
G15	Chloroplastic glutamine synthetase	gi|2454633	47.763/5.63	48.4/5.01	Daucus carota	271	109	R.HKEHISAYGEGNER.R	12	0.37	19	1
G42	Cytosolic glutamine synthetase	gi|2197152	17.524/6.13	16.8/5.92	Helianthus annuus	131	115	R.HSEHIAAYGEGNER.R	6	2.91	16	1
Signal transduction
G3	Translationally controlled tumor protein	gi|84314025	19.083/4.44	18.2/4.96	Hevea brasiliensis	292	78	K.VVDIVDTFR.L	14	1.63	51	1
Cell transport
G12	Vacuolar H+-ATPase B subunit	gi|4519264	54.362/4.91	55.5/4.01	Citrus unshiu	607	86	R.QIYPPINVLPSLSR.L	41	2.65	60	1
Cytoskeleton, cell cyle and DNA processing
G56	Tubulin alpha-6 chain	gi|222858064	49.685/4.93	50.7/5.56	Populus trichocarpa	183	137	R.FDGAINVDITEFQTNLVPYPR.I	9	0.5	25	1
G57	Tubulin alpha chain, putative	gi|255582570	49.446/4.99	49.7/5.96	Ricinus communis	493	149	R.FDGAINVDITEFQTNLVPYPR.I	19	0.53	42	1
G11	Myosin class 11-1	gi|56603655	173.794/8.62	183.4/5.16	Adiantum capillus-veneris	529	45	K.ELMSSLEKR.A	32	2.3	19	1
Other and unknown biological processes
G37	Hypothetical protein OsI_08972	gi|125541165	19.985/6.18	20.6/5.79	Oryza sativa Indica Group	82	63	R.GNLDIFSGR.G	6	1.88	22	1
G28	Unnamed protein product	gi|227467154	80.663/6.62	81.4/6.90	Vitis vinifera	223	84	K.ALPTYTPESPAEATR.N	13	0.44	19	1
G62	Hypothetical protein VITISV_037012	gi|147769443	27.882/5.55	29.5/6.12	Vitis vinifera	99	91	K.YHGTFDFIFVDADK.D	5	0.49	14	1
G59	Unnamed protein product	gi|297739033	32.694/5.72	30.5/6.12	Vitis vinifera	206	197	K.NLDFVQAAGLPLAIETAYEGLER.T	4	0.48	16	1
Unidentified protein spots
G55	Cytochrome b6/f complex subunit V	gi|172072896	4.076/4.56	4.8/4.66	Cryptomeria japonica	24	28	M.IEVLLSGIVLGLIPITLAGLFVTAYLQYR.R	2	0.47
G54	Chloroplast chlorophyll A/B-binding protein	gi|169261094	9.793/9.52	9.8/5.08	Oenothera elata subsp. hookeri	31	34	R.SSMAMAGSSTMSVSSFMGK.A	5	0.5
G49	Photosystem II 10 kDa polypeptide	gi|195623906	13.060/9.01	14.1/4.96	Zea mays	54	35	K.GVYQFVDK.Y	5	1.54
G58	Ribulose-1,5-bisphosphate carboxylase/oxygenase small subunit	gi|11990899	19.560/8.99	19.8/5.04	Triticum aestivum	55	35	K.EYPDAYVRVNGFDNLR.Q	9	1.64
G16	Ethylene-induced esterase	gi|14279437	30.011/5.52	31.9/5.02	Citrus sinensis	45	30	K.MLVRPGSMFIDNLSK.E	8	4.58
G1	NBS-coding resistance protein-like protein RGA10	gi|281312996	19.280/6.80	19.9/5.78	Solanum aculeatissimum	51	32	R.GIGKTTLAYK.V	9	0.48
G38	Thioredoxin M precursor	gi|56709480	19.132/5.20	19.8/4.93	Triticum turgidum subsp. durum	71	53	R.SIPTVLMFKDGEK.K + Oxidation (M)	6	0.52
G52	C2H2 zinc finger protein 1	gi|168480801	11.036/5.85	12.4/6.05	Cucumis sativus	30	42	K.KQFVCPEDGCGK.V	6	1.79
G53	Homeodomain-leucine zipper I-class homeobox protein	gi|168808881	23.306/9.07	22.9/5.08	Hordeum vulgare subsp. vulgare	27	31	K.HQLFGSSNVDTTFFAANGTAQGETSKQR.A	4	1.62
G46	Predicted protein	gi|326517196	45.524/9.13	45.2/6.53	Hordeum vulgare subsp. vulgare	70	26	R.HSCDLEYR.L	14	2.18
G6	Predicted protein	gi|168066984	58.290/6.27	57.3/6.02	Physcomitrella patens subsp. patens	60			21	8.75
G7	Epstein-Barr virus EBNA-1-like protein	gi|56785292	45.468/11.56	46.7/6.70	Oryza sativa Japonica Group	69			19	1.94
G9	Unknown	gi|148907218	43.360/9.57	43.5/5.96	Picea sitchensis	69			19	4.4
G30	Unnamed protein product	gi|296088470	92.576/7.18	89.7/5.23	Vitis vinifera	73			24	8.27
G33	Predicted protein	gi|222864894	68.741/8.08	67.3/5.02	Populus trichocarpa	64			18	0.42
G41	Predicted protein	gi|222842391		54.3/6.90	Populus trichocarpa	55			11	2.11
G51	Predicted protein	gi|222864094		35.4/6.21	Populus trichocarpa	70			7	2.18
