# Supplementary material for: Two-dimensional gel electrophoresis data in support of leaf comparative proteomics of two citrus species differing in boron-tolerance
Source: Data Brief. 2015 May 5;4:44–6. doi: 10.1016/j.dib.2015.04.018 (PMC4510397; doi:10.1016/j.dib.2015.04.018)
Supplement: Supplementary file 1 — Supplementary data [file mmc1.zip › 2015DataInBriefSupplementaryResision/2015DataSupplementary Table 3.xls]

## Sheet: Sheet1
Table 3. Master list of proteins identified in MALDI TOF/TOF MS from B-toxic Citrus sinensis leaves using 2-DE and DIGE experiments
Carbohydrate and energy metabolism
S44 gi|159138875 Mass: 13875 Score: 85 Expect: 0.0055 Queries matched: 4 chloroplast PSI type III chlorophyll a/b-binding protein [Helianthus annuus]
Observed Mr(expt) Mr(calc) Delta Start End Miss Ions Peptide
1277.6038 1276.5965 1276.6564 -0.0598 26 - 36 0 77 K.WLAYGEVINGR.F
1277.6038 1276.5965 1276.6564 -0.0598 26 - 36 0 --- K.WLAYGEVINGR.F
1395.5623 1394.5550 1394.6288 -0.0738 102 - 113 0 --- R.LQDWYNPGSMGK.Q
1411.5688 1410.5615 1410.6238 -0.0622 102 - 113 0 --- R.LQDWYNPGSMGK.Q + Oxidation (M)
No match to: 713.3692, 734.4493, 750.4800, 768.4842, 842.4546, 848.4670, 850.4851, 870.4849, 882.5113, 996.5393, 1014.4395, 1031.4607, 1031.4607, 1045.4961, 1051.6519, 1072.4611, 1089.4878, 1089.4878, 1093.4863, 1105.4827, 1121.4772, 1146.5294, 1147.5320, 1165.6853, 1247.5713, 1259.5923, 1260.5835, 1260.5835, 1263.5812, 1264.5721, 1275.5825, 1276.5811, 1281.5996, 1289.5924, 1291.5875, 1292.5640, …
S43 gi|224131950 Mass: 29586 Score: 143 Expect: 9.3e-009 Queries matched: 8 light-harvesting complex I protein Lhca3 [Populus trichocarpa]
Observed Mr(expt) Mr(calc) Delta Start End Miss Ions Peptide
1031.4771 1030.4698 1030.5123 -0.0425 184 - 191 0 54 K.QYFLGFEK.Y
1031.4771 1030.4698 1030.5123 -0.0425 184 - 191 0 --- K.QYFLGFEK.Y
1291.6011 1290.5938 1290.6720 -0.0782 96 - 106 0 --- K.WLAYGEIINGR.Y
1317.5454 1316.5381 1316.6547 -0.1165 172 - 183 0 --- R.LQDWAKPGSMGK.Q
1317.5454 1316.5381 1316.6547 -0.1165 172 - 183 0 --- R.LQDWAKPGSMGK.Q
1333.5450 1332.5377 1332.6496 -0.1119 172 - 183 0 --- R.LQDWAKPGSMGK.Q + Oxidation (M)
1689.8856 1688.8783 1688.9170 -0.0387 107 - 123 0 73 R.YAMLGAVGAIAPEILGK.A + Oxidation (M)
1689.8856 1688.8783 1688.9170 -0.0387 107 - 123 0 --- R.YAMLGAVGAIAPEILGK.A + Oxidation (M)
No match to: 713.3821, 727.4051, 734.4619, 750.4924, 768.4975, 782.4460, 842.4705, 848.4860, 850.4979, 856.4863, 861.0283, 864.5126, 868.5086, 870.5010, 882.5250, 996.5552, 1013.4787, 1014.4547, 1045.5186, 1051.6682, 1053.4573, 1146.5455, 1147.5498, 1165.7003, 1259.6086, 1260.5973, 1260.5973, 1263.6006, 1264.6001, 1266.6787, 1275.5952, 1276.5948, 1277.6193, 1277.6193, 1281.6171, 1289.6058, 1292.5…
S18 gi|194320391 Mass: 51317 Score: 398 Expect: 2.9e-034 Queries matched: 28 ribulose-1,5-bisphosphate carboxylase/oxygenase large subunit [Polygala serpyllifolia]
Observed Mr(expt) Mr(calc) Delta Start End Miss Ions Peptide
752.3889 751.3816 751.3388 0.0428 341 - 346 0 --- R.DDFVEK.D
759.3546 758.3473 758.3309 0.0164 457 - 462 0 --- K.FVFEAM.- + Oxidation (M)
780.3865 779.3793 779.4177 -0.0384 5 - 11 1 --- K.AGVKDYK.L
830.4440 829.4368 829.4293 0.0074 430 - 436 0 --- R.EGNEIIR.E
853.4284 852.4211 852.4163 0.0048 178 - 184 0 --- R.AVYECLR.G
898.4181 897.4109 897.4028 0.0081 296 - 302 0 --- K.NHGMHFR.V
914.3906 913.3833 913.3977 -0.0144 296 - 302 0 --- K.NHGMHFR.V + Oxidation (M)
928.4460 927.4387 927.4596 -0.0209 286 - 293 0 --- R.AMHAVIDR.Q + Oxidation (M)
930.4352 929.4279 929.4679 -0.0399 422 - 429 1 --- R.NEGRDLAR.E
946.4649 945.4576 945.4767 -0.0191 218 - 226 0 --- K.AQAETGEIK.G
1021.4950 1020.4877 1020.5240 -0.0363 23 - 31 0 --- K.DTDILAAFR.V
1023.4846 1022.4773 1022.4669 0.0105 341 - 348 1 --- R.DDFVEKDR.S
1170.6469 1169.6396 1169.5512 0.0884 294 - 302 1 --- R.QKNHGMHFR.V + Oxidation (M)
1170.6469 1169.6396 1169.5512 0.0884 294 - 302 1 --- R.QKNHGMHFR.V + Oxidation (M)
1187.6735 1186.6662 1186.6571 0.0092 276 - 285 0 73 R.DNGLLLHIHR.A
1187.6735 1186.6662 1186.6571 0.0092 276 - 285 0 --- R.DNGLLLHIHR.A
1261.7240 1260.7167 1260.7077 0.0090 330 - 340 0 82 R.DITLGFVDLLR.D
1261.7240 1260.7167 1260.7077 0.0090 330 - 340 0 --- R.DITLGFVDLLR.D
1451.6492 1450.6419 1450.6147 0.0273 192 - 203 0 --- K.DDENVNSQPFMR.W
1467.6119 1466.6046 1466.6096 -0.0049 192 - 203 0 9 K.DDENVNSQPFMR.W + Oxidation (M)
1467.6119 1466.6046 1466.6096 -0.0049 192 - 203 0 --- K.DDENVNSQPFMR.W + Oxidation (M)
1875.9603 1874.9530 1874.9600 -0.0070 441 - 456 1 --- K.WSLELAAACEVWKEIK.F
1966.9760 1965.9687 1965.9036 0.0651 227 - 243 1 20 K.GHYLNATAXTCEEMIKR.A + Oxidation (M)
1995.1292 1994.1219 1994.0360 0.0859 330 - 346 1 71 R.DITLGFVDLLRDDFVEK.D
1995.1292 1994.1219 1994.0360 0.0859 330 - 346 1 --- R.DITLGFVDLLRDDFVEK.D
2170.1152 2169.1079 2168.9796 0.1283 185 - 203 1 --- R.GGLDFTKDDENVNSQPFMR.W
2186.0925 2185.0852 2184.9745 0.1107 185 - 203 1 28 R.GGLDFTKDDENVNSQPFMR.W + Oxidation (M)
2186.0925 2185.0852 2184.9745 0.1107 185 - 203 1 --- R.GGLDFTKDDENVNSQPFMR.W + Oxidation (M)
No match to: 700.3514, 706.3403, 712.2902, 714.3265, 716.3551, 729.3762, 746.4043, 755.4252, 804.3341, 819.4515, 832.3475, 834.3444, 839.4175, 842.5106, 850.0299, 850.4280, 864.4586, 866.4233, 868.4330, 870.5388, 896.4083, 899.4250, 910.4511, 910.4511, 951.5024, 967.5877, 996.4341, 1025.5555, 1116.5933, 1116.5933, 1142.6420, 1157.6339, 1193.6321, 1199.6565, 1208.6223, 1216.6910, 1217.7084, 1221.6…
S12 gi|331704364 Mass: 19014 Score: 274 Expect: 7.4e-022 Queries matched: 11 ribulose-1,5-bisphosphate carboxylase/oxygenase large subunit [Glycosmis parviflora]
Observed Mr(expt) Mr(calc) Delta Start End Miss Ions Peptide
789.3916 788.3843 788.4432 -0.0589 119 - 125 0 --- R.IPPAYTK.T
985.5149 984.5076 984.5716 -0.0640 111 - 118 1 --- R.ALRLEDLR.I
1021.4954 1020.4881 1020.5240 -0.0359 12 - 20 0 67 K.DTDILAAFR.V
1021.4954 1020.4881 1020.5240 -0.0359 12 - 20 0 --- K.DTDILAAFR.V
1363.5920 1362.5847 1362.6707 -0.0860 1 - 11 0 67 -.LTYYTPDYVTK.D
1363.5920 1362.5847 1362.6707 -0.0860 1 - 11 0 --- -.LTYYTPDYVTK.D
1415.7391 1414.7318 1414.7820 -0.0502 114 - 125 1 --- R.LEDLRIPPAYTK.T
1465.7415 1464.7342 1464.7473 -0.0131 126 - 138 0 87 K.TFQGPPHGIQVER.D
1465.7415 1464.7342 1464.7473 -0.0131 126 - 138 0 --- K.TFQGPPHGIQVER.D
1708.8503 1707.8430 1707.8692 -0.0262 126 - 140 1 --- K.TFQGPPHGIQVERDK.L
2236.1902 2235.1829 2235.1800 0.0029 119 - 138 1 --- R.IPPAYTKTFQGPPHGIQVER.D
No match to: 700.3569, 701.3892, 704.3655, 712.3027, 713.3521, 717.3952, 718.4022, 722.3571, 727.3467, 733.3285, 736.3845, 740.3805, 745.3395, 756.3628, 760.3829, 761.4169, 768.4617, 771.4000, 775.4196, 782.4070, 797.3988, 811.4051, 813.3754, 823.3824, 842.4768, 850.4628, 868.4591, 870.5008, 878.4250, 882.4813, 931.4351, 933.4576, 935.4613, 944.4656, 945.4760, 975.4642, 977.4751, 1003.4924, 1031.…
S39 gi|19992 Mass: 25913 Score: 305 Expect: 5.9e-025 Queries matched: 12 ribulose bisphosphate carboxylase activase [Nicotiana tabacum]
Observed Mr(expt) Mr(calc) Delta Start End Miss Ions Peptide
895.3992 894.3919 894.4083 -0.0164 149 - 155 0 --- R.VYDDEVR.K
940.4528 939.4455 939.4603 -0.0148 100 - 106 0 --- K.FYWAPTR.E
940.4528 939.4455 939.4603 -0.0148 100 - 106 0 --- K.FYWAPTR.E
1332.7633 1331.7560 1331.6721 0.0840 157 - 169 0 --- K.WVSGTGIEAIGDK.L
1882.9722 1881.9649 1881.9624 0.0025 130 - 146 0 122 K.IVDTFPGQSIDFFGALR.A
1882.9722 1881.9649 1881.9624 0.0025 130 - 146 0 --- K.IVDTFPGQSIDFFGALR.A
1922.9962 1921.9889 1921.9454 0.0435 190 - 205 0 --- K.LLEYGNMLVQEQENVK.R + Oxidation (M)
1922.9962 1921.9889 1921.9454 0.0435 190 - 205 0 --- K.LLEYGNMLVQEQENVK.R + Oxidation (M)
2063.0493 2062.0420 2062.0516 -0.0096 190 - 206 1 --- K.LLEYGNMLVQEQENVKR.V
2079.0706 2078.0633 2078.0466 0.0168 190 - 206 1 --- K.LLEYGNMLVQEQENVKR.V + Oxidation (M)
2089.1724 2088.1651 2088.1619 0.0033 75 - 93 0 141 R.VPIIVTGNDFSTLYAPLIR.D
2089.1724 2088.1651 2088.1619 0.0033 75 - 93 0 --- R.VPIIVTGNDFSTLYAPLIR.D
No match to: 702.4163, 712.2378, 713.4045, 734.4846, 750.5124, 768.5196, 782.4656, 804.2621, 832.2944, 842.4926, 848.5073, 850.5212, 861.0524, 864.5381, 868.5338, 870.5270, 877.0263, 882.5504, 944.4456, 956.4476, 972.4436, 972.4436, 994.5270, 996.5766, 1017.6603, 1042.4445, 1051.6949, 1131.6937, 1145.5435, 1145.5435, 1152.7051, 1165.7302, 1184.6904, 1201.5762, 1228.5923, 1288.6021, 1288.6021, 129…
S51 gi|332656573 Mass: 49357 Score: 117 Expect: 3.7e-006 Queries matched: 6 thylakoid rhodanese-like protein [Arabidopsis thaliana]
Observed Mr(expt) Mr(calc) Delta Start End Miss Ions Peptide
842.4940 841.4867 841.4657 0.0210 161 - 168 0 --- R.QVGSPNIK.G
863.4462 862.4390 862.4548 -0.0159 317 - 323 0 --- K.LLFAEDR.K
991.5439 990.5366 990.5498 -0.0132 316 - 323 1 43 K.KLLFAEDR.K
991.5439 990.5366 990.5498 -0.0132 317 - 324 1 --- K.LLFAEDRK.Q
1563.7991 1562.7918 1562.8304 -0.0386 325 - 337 1 65 K.QTLKQVDEFLNTK.V
1563.7991 1562.7918 1562.8304 -0.0386 325 - 337 1 --- K.QTLKQVDEFLNTK.V
No match to: 713.4042, 734.4796, 768.5183, 805.4041, 837.3961, 850.5201, 856.5055, 870.5251, 877.0256, 882.5474, 894.4992, 963.4628, 996.5802, 1008.4884, 1045.5496, 1051.6984, 1165.7310, 1169.6339, 1188.5850, 1189.5203, 1193.5187, 1204.5326, 1205.5178, 1206.5438, 1206.5438, 1210.5397, 1218.5713, 1220.5315, 1221.5256, 1222.5391, 1222.5391, 1232.5304, 1234.5376, 1236.5378, 1238.5336, 1238.5336, 124…
S20 gi|255538962 Mass: 40455 Score: 234 Expect: 7.4e-018 Queries matched: 19 ferredoxin--NADP reductase, putative [Ricinus communis]
Observed Mr(expt) Mr(calc) Delta Start End Miss Ions Peptide
706.3963 705.3890 705.3809 0.0081 134 - 139 0 --- K.NGKPYK.L
717.3345 716.3273 716.3203 0.0069 232 - 236 0 --- K.MFFEK.H + Oxidation (M)
733.3808 732.3735 732.3555 0.0181 271 - 276 0 --- K.APENFR.V
809.4175 808.4103 808.4079 0.0024 277 - 283 0 --- R.VDYAVSR.E
811.4225 810.4152 810.4058 0.0094 293 - 298 0 --- K.MYIQTR.M
827.4032 826.3959 826.4007 -0.0048 293 - 298 0 --- K.MYIQTR.M + Oxidation (M)
905.4581 904.4509 904.5164 -0.0655 158 - 165 1 --- K.TVSLCVKR.L
990.5156 989.5083 989.4930 0.0153 269 - 276 1 38 K.EKAPENFR.V
990.5156 989.5083 989.4930 0.0153 269 - 276 1 --- K.EKAPENFR.V
1103.6469 1102.6396 1102.5618 0.0778 70 - 79 1 --- K.KNDEGVTVNK.F
1281.5887 1280.5814 1280.6037 -0.0222 353 - 362 1 58 K.KSEQWNVEVY.-
1281.5887 1280.5814 1280.6037 -0.0222 353 - 362 1 --- K.KSEQWNVEVY.-
1341.7235 1340.7162 1340.7663 -0.0501 54 - 66 1 --- K.AQVTTEAPAKVVK.E
1343.6808 1342.6735 1342.7456 -0.0721 2 - 15 0 --- M.AATVNAAVSLPTTK.S
1343.6808 1342.6735 1342.7456 -0.0721 2 - 15 0 --- M.AATVNAAVSLPTTK.S
1378.7229 1377.7156 1377.6791 0.0365 227 - 236 1 --- R.SFLWKMFFEK.H + Oxidation (M)
1389.7097 1388.7024 1388.6070 0.0954 232 - 241 1 --- K.MFFEKHEDYK.F + Oxidation (M)
1630.8140 1629.8067 1629.7886 0.0182 142 - 157 0 70 R.LYSIASSALGDFGDSK.T
1630.8140 1629.8067 1629.7886 0.0182 142 - 157 0 --- R.LYSIASSALGDFGDSK.T
No match to: 700.3467, 702.3547, 704.3510, 709.3732, 712.2899, 713.3328, 715.3759, 723.3751, 727.3809, 728.4083, 744.3697, 762.4345, 763.4255, 768.4607, 781.3804, 792.3725, 806.4072, 807.4461, 818.4949, 832.3445, 842.5066, 870.5431, 873.4756, 877.4589, 889.4611, 988.5522, 998.5084, 1044.6047, 1057.6016, 1059.5869, 1101.6307, 1105.5952, 1107.5760, 1121.5591, 1123.5453, 1128.5568, 1128.5568, 1143.5…
S24 gi|313585890 Mass: 50053 Score: 571 Expect: 1.5e-051 Queries matched: 19 phosphoglycerate kinase [Nicotiana benthamiana]
Observed Mr(expt) Mr(calc) Delta Start End Miss Ions Peptide
834.3280 833.3207 833.3919 -0.0712 204 - 210 0 --- K.NEPEFAK.K
849.3847 848.3774 848.4028 -0.0254 351 - 358 0 --- K.FAPDANSK.I
1102.6096 1101.6023 1101.6294 -0.0271 266 - 276 0 60 K.RPFAAIVGGSK.V
1102.6096 1101.6023 1101.6294 -0.0271 266 - 276 0 --- K.RPFAAIVGGSK.V
1198.6649 1197.6576 1197.7332 -0.0756 158 - 168 0 --- R.LSELLGIQVVK.V
1220.6543 1219.6470 1219.7401 -0.0930 133 - 143 0 --- K.VILSTHLGRPK.G
1501.7853 1500.7780 1500.8762 -0.0982 277 - 290 1 --- K.VSSKIGVIESLLEK.C
1755.8019 1754.7946 1754.8337 -0.0391 391 - 405 0 --- K.TVIWNGPMGVFEFDK.F + Oxidation (M)
1779.0546 1778.0473 1778.0301 0.0172 180 - 196 0 131 K.LVASLPEGGVLLLENVR.F
1779.0546 1778.0473 1778.0301 0.0172 180 - 196 0 --- K.LVASLPEGGVLLLENVR.F
1791.0171 1790.0098 1789.9146 0.0952 291 - 306 0 --- K.CDILLLGGGMIFTFYK.A
1934.0101 1933.0028 1932.9693 0.0335 212 - 229 0 161 K.LASLADLYVNDAFGTAHR.A
1934.0101 1933.0028 1932.9693 0.0335 212 - 229 0 --- K.LASLADLYVNDAFGTAHR.A
1948.0092 1947.0019 1946.9849 0.0170 40 - 59 0 --- R.GLGFAGAAADSLFTNHVATK.L
2028.9886 2027.9813 2027.9396 0.0417 98 - 115 0 125 R.ADLNVPLDDNQNITDDTR.I
2028.9886 2027.9813 2027.9396 0.0417 98 - 115 0 --- R.ADLNVPLDDNQNITDDTR.I
2062.1082 2061.1009 2061.0643 0.0367 211 - 229 1 23 K.KLASLADLYVNDAFGTAHR.A
2062.1082 2061.1009 2061.0643 0.0367 211 - 229 1 --- K.KLASLADLYVNDAFGTAHR.A
2254.1648 2253.1575 2253.1351 0.0225 359 - 380 0 --- K.IVPASAIPDGWMGLDIGPDSVK.T + Oxidation (M)
No match to: 712.2661, 715.3890, 720.3929, 736.3886, 742.3884, 759.3910, 778.3912, 804.2991, 830.4088, 832.3199, 842.4792, 852.5041, 856.4993, 870.5109, 874.4157, 880.4616, 887.4724, 928.4361, 974.5232, 981.5663, 981.5663, 999.5737, 999.5737, 1011.5620, 1021.5300, 1037.5164, 1065.6152, 1068.5728, 1069.6091, 1078.5841, 1083.5092, 1084.6111, 1085.6610, 1085.6610, 1206.7083, 1363.6541, 1377.6801, 14…
S30 gi|332190370 Mass: 60542 Score: 412 Expect: 1.2e-035 Queries matched: 16 2,3-bisphosphoglycerate-independent phosphoglycerate mutase 1 [Arabidopsis thaliana]
Observed Mr(expt) Mr(calc) Delta Start End Miss Ions Peptide
716.3561 715.3488 715.3509 -0.0021 289 - 294 0 --- R.MVMHAK.A
1083.6243 1082.6170 1082.6699 -0.0529 142 - 150 0 --- R.LDQLQLLIK.G
1387.6042 1386.5969 1386.6489 -0.0520 314 - 325 0 --- R.YAGMLQYDGELK.L
1403.6003 1402.5930 1402.6438 -0.0508 314 - 325 0 --- R.YAGMLQYDGELK.L + Oxidation (M)
1407.6401 1406.6328 1406.6942 -0.0614 223 - 235 0 --- R.GWDAQVLGEAPHK.F
1481.6490 1480.6417 1480.7000 -0.0582 361 - 372 0 90 K.FGHVTFFWNGNR.S
1481.6490 1480.6417 1480.7000 -0.0582 361 - 372 0 --- K.FGHVTFFWNGNR.S
1547.6444 1546.6371 1546.6939 -0.0568 295 - 306 1 86 K.ALEYEDFDKFDR.V
1547.6444 1546.6371 1546.6939 -0.0568 295 - 306 1 --- K.ALEYEDFDKFDR.V
1563.7361 1562.7288 1562.7953 -0.0665 222 - 235 1 3 K.RGWDAQVLGEAPHK.F
1563.7361 1562.7288 1562.7953 -0.0665 222 - 235 1 --- K.RGWDAQVLGEAPHK.F
1776.8657 1775.8584 1775.9205 -0.0621 269 - 285 0 115 K.AVGPIVDGDAVVTFNFR.A
1776.8657 1775.8584 1775.9205 -0.0621 269 - 285 0 --- K.AVGPIVDGDAVVTFNFR.A
2719.1855 2718.1782 2718.2415 -0.0633 64 - 91 0 --- K.AHGTAVGLPSEDDMGNSEVGHNALGAGR.I
2735.2000 2734.1927 2734.2364 -0.0437 64 - 91 0 82 K.AHGTAVGLPSEDDMGNSEVGHNALGAGR.I + Oxidation (M)
2735.2000 2734.1927 2734.2364 -0.0437 64 - 91 0 --- K.AHGTAVGLPSEDDMGNSEVGHNALGAGR.I + Oxidation (M)
No match to: 713.3760, 768.4904, 793.3311, 801.4023, 842.4437, 861.0192, 866.4024, 882.5190, 924.4767, 1087.4990, 1107.5754, 1139.5494, 1158.4526, 1214.5967, 1237.5978, 1323.5804, 1331.6152, 1331.6152, 1339.5963, 1389.6173, 1464.6392, 1465.6700, 1473.7808, 1479.6515, 1485.6470, 1497.6401, 1497.6401, 1503.6449, 1513.6333, 1513.6333, 1520.6738, 1529.6317, 1530.6309, 1538.6674, 1567.7299, 1579.7367,…
S34 gi|118480585 Mass: 65372 Score: 217 Expect: 3.7e-016 Queries matched: 15 cytosolic NADP-malic enzyme [Nicotiana tabacum]
Observed Mr(expt) Mr(calc) Delta Start End Miss Ions Peptide
701.2881 700.2809 700.3293 -0.0484 176 - 180 0 --- K.NWPER.S
774.3430 773.3357 773.3820 -0.0463 73 - 78 0 --- R.DAHYLR.G
969.4935 968.4862 968.5079 -0.0217 119 - 125 1 --- R.NERLFYK.L
1012.4529 1011.4456 1011.5025 -0.0569 242 - 249 0 39 K.DEFYIGLR.Q
1012.4529 1011.4456 1011.5025 -0.0569 242 - 249 0 --- K.DEFYIGLR.Q
1174.6321 1173.6248 1173.6870 -0.0621 156 - 165 0 56 K.RPQGLYISLK.E
1174.6321 1173.6248 1173.6870 -0.0621 156 - 165 0 --- K.RPQGLYISLK.E
1270.5182 1269.5109 1269.5733 -0.0624 109 - 118 0 --- K.YVAMMELEER.N
1286.5127 1285.5054 1285.5682 -0.0628 109 - 118 0 --- K.YVAMMELEER.N + Oxidation (M)
1302.5017 1301.4944 1301.5631 -0.0687 109 - 118 0 --- K.YVAMMELEER.N + 2 Oxidation (M)
1315.6510 1314.6437 1314.7143 -0.0706 181 - 192 0 49 R.SIQVIVVTDGER.I
1315.6510 1314.6437 1314.7143 -0.0706 181 - 192 0 --- R.SIQVIVVTDGER.I
2097.0149 2096.0076 2096.0803 -0.0726 391 - 408 0 --- K.KPWAHEHEPVNNLLDAVK.A
2219.0769 2218.0696 2218.1422 -0.0725 277 - 295 0 47 K.ILVQFEDFANHNAFELLAK.Y
2219.0769 2218.0696 2218.1422 -0.0725 277 - 295 0 --- K.ILVQFEDFANHNAFELLAK.Y
No match to: 705.2849, 713.3730, 717.2845, 724.3327, 729.2909, 731.3951, 733.3228, 742.3458, 768.4836, 801.3586, 842.4561, 854.3576, 870.4866, 882.5108, 979.4635, 987.4541, 1004.4797, 1046.5352, 1064.5956, 1066.5500, 1139.5474, 1147.6180, 1156.6079, 1157.5972, 1159.5123, 1222.5139, 1238.5109, 1258.6316, 1261.6483, 1276.6416, 1276.6416, 1290.6417, 1298.6167, 1314.5966, 1339.6321, 1344.6362, 1465.6…
S33 gi|160690706 Mass: 12043 Score: 158 Expect: 2.9e-010 Queries matched: 5
malate dehydrogenase [Citrus longispina]
Observed Mr(expt) Mr(calc) Delta Start End Miss Ions Peptide
1496.8069 1495.7996 1495.9085 -0.1089 34 - 48 0 57 K.VIKPTILIGSSGVGR.T
1496.8069 1495.7996 1495.9085 -0.1089 34 - 48 0 --- K.VIKPTILIGSSGVGR.T
1846.7507 1845.7434 1845.8573 -0.1139 92 - 108 0 --- R.AIFASGSPFDPFEYNGK.V
2096.9473 2095.9400 2096.0803 -0.1402 16 - 33 0 80 K.KPWAHEHEPVNNLLDAVK.V
2096.9473 2095.9400 2096.0803 -0.1402 16 - 33 0 --- K.KPWAHEHEPVNNLLDAVK.V
No match to: 701.2790, 712.2003, 713.3575, 717.2797, 733.2925, 742.3321, 768.4694, 774.3277, 801.3443, 832.2444, 842.4410, 856.4521, 870.4683, 882.4935, 979.4456, 996.4277, 1012.4324, 1012.4324, 1045.4822, 1046.5076, 1064.5743, 1066.5299, 1139.5245, 1147.5930, 1157.5708, 1158.4825, 1174.6038, 1174.6038, 1222.4902, 1238.4844, 1258.5934, 1261.6132, 1270.4899, 1276.6117, 1276.6117, 1286.4841, 1290.6…
S31 gi|211906490 Mass: 35531 Score: 283 Expect: 9.3e-023 Queries matched: 10 malate dehydrogenase [Gossypium hirsutum]
Observed Mr(expt) Mr(calc) Delta Start End Miss Ions Peptide
1346.6628 1345.6555 1345.7315 -0.0760 56 - 67 0 --- K.MELVDAAFPLLK.G
1362.6718 1361.6645 1361.7264 -0.0619 56 - 67 0 --- K.MELVDAAFPLLK.G + Oxidation (M)
1572.7267 1571.7194 1571.7726 -0.0531 241 - 256 0 --- K.LSSALSAASAACDHIR.D
1649.9321 1648.9248 1648.9875 -0.0627 127 - 142 0 --- K.VLVVANPANTNALILK.E
1892.8353 1891.8280 1891.9064 -0.0784 216 - 231 0 119 K.DDAWLNGEFITTVQQR.G
1892.8353 1891.8280 1891.9064 -0.0784 216 - 231 0 --- K.DDAWLNGEFITTVQQR.G
2016.0450 2015.0377 2015.1237 -0.0859 8 - 27 0 17 R.VLVTGAAGQIGYALVPMIAR.G + Oxidation (M)
2016.0450 2015.0377 2015.1237 -0.0859 8 - 27 0 --- R.VLVTGAAGQIGYALVPMIAR.G + Oxidation (M)
2362.1125 2361.1052 2361.1964 -0.0912 212 - 231 1 122 R.ELVKDDAWLNGEFITTVQQR.G
2362.1125 2361.1052 2361.1964 -0.0912 212 - 231 1 --- R.ELVKDDAWLNGEFITTVQQR.G
No match to: 713.3690, 768.4841, 842.4537, 856.4691, 870.4852, 877.4001, 882.5110, 981.4539, 998.4323, 1041.4668, 1042.4431, 1128.4882, 1142.5048, 1164.4657, 1165.6827, 1173.4919, 1180.4680, 1206.6118, 1219.6345, 1247.5538, 1251.5659, 1254.5466, 1263.5535, 1283.4722, 1297.4819, 1297.4819, 1303.4390, 1317.5789, 1318.5980, 1363.6627, 1382.6661, 1382.6661, 1386.6261, 1411.7755, 1430.6770, 1444.7382,…
S40 gi|114479586 Mass: 43384 Score: 567 Expect: 3.7e-051 Queries matched: 21 malate dehydrogenase [Citrus junos]
Observed Mr(expt) Mr(calc) Delta Start End Miss Ions Peptide
705.3438 704.3365 704.3639 -0.0274 174 - 179 0 --- R.KPGMTR.D + Oxidation (M)
837.4166 836.4094 836.4392 -0.0298 327 - 333 0 --- R.FVESSLR.T
878.4399 877.4326 877.4657 -0.0331 246 - 253 0 --- R.ANTFVAQK.K
1111.6257 1110.6184 1110.6648 -0.0464 386 - 395 0 --- K.ALEALKPELK.A
1219.6691 1218.6618 1218.6972 -0.0353 235 - 245 0 88 K.LFGVTTLDVVR.A
1219.6691 1218.6618 1218.6972 -0.0353 235 - 245 0 --- K.LFGVTTLDVVR.A
1375.6880 1374.6807 1374.7143 -0.0336 180 - 191 0 80 R.DDLFNINANIVK.T
1375.6880 1374.6807 1374.7143 -0.0336 180 - 191 0 --- R.DDLFNINANIVK.T
1468.6824 1467.6751 1467.7139 -0.0388 311 - 326 0 55 K.AGAGSATLSMAYAAAR.F
1468.6824 1467.6751 1467.7139 -0.0388 311 - 326 0 --- K.AGAGSATLSMAYAAAR.F
1484.6837 1483.6764 1483.7089 -0.0324 311 - 326 0 (41) K.AGAGSATLSMAYAAAR.F + Oxidation (M)
1484.6837 1483.6764 1483.7089 -0.0324 311 - 326 0 --- K.AGAGSATLSMAYAAAR.F + Oxidation (M)
1932.9656 1931.9583 1931.9848 -0.0265 115 - 131 0 --- K.MSPLVSALHLYDVMNVK.G + Oxidation (M)
1948.9590 1947.9517 1947.9798 -0.0280 115 - 131 0 15 K.MSPLVSALHLYDVMNVK.G + 2 Oxidation (M)
1948.9590 1947.9517 1947.9798 -0.0280 115 - 131 0 --- K.MSPLVSALHLYDVMNVK.G + 2 Oxidation (M)
1982.9008 1981.8935 1981.9302 -0.0367 281 - 298 0 160 K.TMPSVSFTDEEVGDLTVR.I
1982.9008 1981.8935 1981.9302 -0.0367 281 - 298 0 --- K.TMPSVSFTDEEVGDLTVR.I
1998.9023 1997.8950 1997.9251 -0.0301 281 - 298 0 (93) K.TMPSVSFTDEEVGDLTVR.I + Oxidation (M)
1998.9023 1997.8950 1997.9251 -0.0301 281 - 298 0 --- K.TMPSVSFTDEEVGDLTVR.I + Oxidation (M)
2210.0615 2209.0542 2209.0750 -0.0207 366 - 385 0 105 R.NGVESLISSDLQGLTEYEQK.A
2210.0615 2209.0542 2209.0750 -0.0207 366 - 385 0 --- R.NGVESLISSDLQGLTEYEQK.A
No match to: 713.3869, 734.4661, 768.5031, 842.4780, 850.5048, 856.4935, 870.5118, 877.0065, 882.5309, 996.5621, 1020.6235, 1041.4670, 1045.5272, 1051.6699, 1055.5153, 1179.5626, 1190.5803, 1201.6548, 1225.6199, 1229.6095, 1241.6521, 1276.7367, 1276.7367, 1290.7496, 1290.7496, 1312.7325, 1320.5494, 1328.6990, 1412.7209, 1420.6669, 1420.6669, 1475.7064, 1534.7362, 1601.8357, 1648.8160, 1707.7319, …
S32 gi|223667985 Mass: 44388 Score: 307 Expect: 3.7e-025 Queries matched: 21 F1-ATPase alpha subunit [Pogonia minor]
Observed Mr(expt) Mr(calc) Delta Start End Miss Ions Peptide
707.3466 706.3393 706.3762 -0.0368 229 - 234 0 --- K.QAVAYR.Q
755.4026 754.3954 754.4337 -0.0383 87 - 93 0 --- K.APGIIER.Q
860.4575 859.4502 859.4949 -0.0447 235 - 241 0 --- R.QMSLLLR.R
876.4525 875.4452 875.4899 -0.0447 235 - 241 0 --- R.QMSLLLR.R + Oxidation (M)
892.4442 891.4369 891.4814 -0.0445 347 - 353 0 --- K.LELAQYR.E
1026.5421 1025.5348 1025.5869 -0.0521 106 - 115 0 --- K.AVDSLVPIGR.G
1210.6266 1209.6193 1209.6717 -0.0524 61 - 72 0 40 R.VVDALGVPIDGR.G
1210.6266 1209.6193 1209.6717 -0.0524 61 - 72 0 --- R.VVDALGVPIDGR.G
1438.7916 1437.7843 1437.8415 -0.0572 315 - 328 0 39 R.GIRPAINVGLSVSR.V
1438.7916 1437.7843 1437.8415 -0.0572 315 - 328 0 --- R.GIRPAINVGLSVSR.V
1465.6970 1464.6897 1464.7282 -0.0385 1 - 14 0 --- -.IQAGEMVEFASGVK.G
1465.6970 1464.6897 1464.7282 -0.0385 1 - 14 0 --- -.IQAGEMVEFASGVK.G
1537.6885 1536.6812 1536.7361 -0.0548 247 - 259 0 79 R.EAFPGDVFYLHSR.L
1537.6885 1536.6812 1536.7361 -0.0548 247 - 259 0 --- R.EAFPGDVFYLHSR.L
1738.8335 1737.8262 1737.9559 -0.1297 56 - 72 1 --- K.AMLGRVVDALGVPIDGR.G
1738.8335 1737.8262 1737.9559 -0.1297 56 - 72 1 --- K.AMLGRVVDALGVPIDGR.G
1895.9578 1894.9505 1894.9433 0.0072 396 - 412 1 --- K.QIVVIYAAVNGFCDRMP.-
2308.0994 2307.0921 2307.1494 -0.0573 354 - 375 0 77 R.EVAAFAQFGSDLDAATQALLNR.G
2308.0994 2307.0921 2307.1494 -0.0573 354 - 375 0 --- R.EVAAFAQFGSDLDAATQALLNR.G
2564.2961 2563.2888 2563.2046 0.0842 142 - 164 1 --- K.QMNSRGTSESETLYCVYVAIGQK.R
2564.2961 2563.2888 2563.2046 0.0842 142 - 164 1 --- K.QMNSRGTSESETLYCVYVAIGQK.R
No match to: 712.2145, 713.3839, 730.3873, 734.4607, 735.4639, 750.3758, 750.4902, 768.4938, 782.4403, 787.4239, 804.2325, 832.2656, 842.4644, 848.4814, 850.4943, 852.5226, 863.4344, 870.4966, 881.4458, 910.4000, 972.4971, 992.4583, 993.4488, 994.4492, 996.5568, 1003.5209, 1017.6241, 1021.4821, 1051.6631, 1063.5438, 1084.5471, 1112.4076, 1116.5303, 1124.5646, 1165.6986, 1168.5306, 1168.5306, 1170…
S15 gi|170098 Mass: 27660 Score: 154 Expect: 7.4e-010 Queries matched: 5 ATP synthase delta subunit precursor [Spinacia oleracea]
Observed Mr(expt) Mr(calc) Delta Start End Miss Ions Peptide
1488.7969 1487.7896 1487.8347 -0.0451 211 - 224 0 76 K.TVIDPSLVAGFTIR.Y
1488.7969 1487.7896 1487.8347 -0.0451 211 - 224 0 --- K.TVIDPSLVAGFTIR.Y
1526.7166 1525.7093 1525.7446 -0.0352 225 - 238 1 --- R.YGNEGSKLVDMSVK.K
1729.9807 1728.9734 1729.0137 -0.0403 209 - 224 1 63 R.IKTVIDPSLVAGFTIR.Y
1729.9807 1728.9734 1729.0137 -0.0403 209 - 224 1 --- R.IKTVIDPSLVAGFTIR.Y
No match to: 700.2442, 715.4139, 729.4238, 786.4196, 802.3382, 804.2833, 815.4219, 832.3042, 834.3038, 929.4521, 1015.4445, 1046.5133, 1046.5133, 1057.4150, 1060.5828, 1060.5828, 1175.5790, 1238.5875, 1387.7439, 1408.7654, 1444.8308, 1444.8308, 1470.8088, 1470.8088, 1473.7859, 1486.7911, 1487.7950, 1504.7798, 1510.7533, 1693.8678, 1693.8678, 1715.8712, 1732.9128, 1812.0077, 1812.9089, 1829.8936, …
S53 gi|332191230 Mass: 42652 Score: 114 Expect: 7.4e-006 Queries matched: 9 ATP synthase gamma chain 2 [Arabidopsis thaliana]
Observed Mr(expt) Mr(calc) Delta Start End Miss Ions Peptide
998.5325 997.5252 997.4651 0.0601 356 - 363 0 --- K.NLTMAYNR.A + Oxidation (M)
1374.7084 1373.7011 1373.7150 -0.0139 327 - 339 0 92 R.ALQESLASELASR.M
1374.7084 1373.7011 1373.7150 -0.0139 327 - 339 0 --- R.ALQESLASELASR.M
1513.7452 1512.7379 1512.6224 0.1155 264 - 276 0 --- K.GECVDAIEDEMFR.L
1513.7452 1512.7379 1512.6224 0.1155 264 - 276 0 --- K.GECVDAIEDEMFR.L
1529.7715 1528.7642 1528.6173 0.1469 264 - 276 0 --- K.GECVDAIEDEMFR.L + Oxidation (M)
1566.8456 1565.8383 1565.8487 -0.0104 243 - 256 0 --- K.SDPVIHTLLPLSMK.G + Oxidation (M)
2057.0122 2056.0049 2055.9458 0.0591 191 - 209 1 --- R.DEFDVDKCIEGGGVFPTTK.E
2284.9851 2283.9778 2284.1443 -0.1664 243 - 263 1 --- K.SDPVIHTLLPLSMKGESCDVK.G + Oxidation (M)
No match to: 713.3973, 768.5129, 806.4151, 840.4152, 842.4523, 850.5136, 859.4429, 861.0443, 868.5079, 870.5172, 877.0225, 882.5422, 888.4727, 892.9955, 897.3944, 917.4794, 933.4714, 936.4726, 943.4734, 943.4734, 952.4693, 984.4300, 997.5350, 997.5350, 1015.5498, 1015.5498, 1028.5886, 1028.5886, 1034.5759, 1045.5431, 1109.5596, 1119.5845, 1133.5770, 1148.6217, 1187.5984, 1201.5519, 1296.6685, 130…
S38 gi|170676395 Mass: 67215 Score: 211 Expect: 1.5e-015 Queries matched: 7 granule bound starch synthase Ib precursor [Lotus japonicus]
Observed Mr(expt) Mr(calc) Delta Start End Miss Ions Peptide
1028.5568 1027.5495 1027.5662 -0.0166 341 - 349 0 --- K.GVELDNIIR.R
1396.7367 1395.7294 1395.7357 -0.0063 391 - 403 0 60 K.EALQAEVGLPVDR.N
1396.7367 1395.7294 1395.7331 -0.0037 36 - 47 1 --- R.SLRQTNTHNGLR.I
1452.8169 1451.8096 1451.7231 0.0866 203 - 215 0 --- R.FSLFCQAALEAPR.V
1943.0490 1942.0417 1942.0384 0.0034 103 - 123 0 136 K.TGGLGDVLGGLPPALAANGHR.V
1943.0490 1942.0417 1942.0384 0.0034 103 - 123 0 --- K.TGGLGDVLGGLPPALAANGHR.V
2695.2837 2694.2764 2694.5319 -0.2555 419 - 444 1 --- K.GSDILVAAIPQFIKENIQIVALGTGK.K
No match to: 713.3989, 734.4609, 768.5172, 796.3542, 804.3945, 812.3438, 842.4938, 856.5080, 870.5252, 875.3798, 882.5467, 908.4802, 910.4346, 914.3885, 940.4406, 958.4493, 960.4503, 994.4837, 996.5169, 1010.5487, 1021.5133, 1035.4968, 1045.5494, 1051.5032, 1068.5360, 1085.6351, 1085.6351, 1116.5701, 1122.5665, 1165.7289, 1174.5815, 1187.6497, 1231.5945, 1233.6631, 1240.6204, 1240.6204, 1261.7014…
S29 gi|195619172 Mass: 31803 Score: 216 Expect: 4.6e-016 Queries matched: 7 NAD-dependent epimerase/dehydratase [Zea mays]
Observed Mr(expt) Mr(calc) Delta Start End Miss Ions Peptide
1077.4736 1076.4663 1076.5362 -0.0699 71 79 1 --- K.EREGQFVGR.G
1156.5670 1155.5597 1155.6611 -0.1014 226 - 236 1 --- K.DGGLRELIVGK.D
1809.8947 1808.8874 1808.9308 -0.0434 203 - 218 0 111 K.AEQYLADSGLPYTIIR.A
1809.8947 1808.8874 1808.9308 -0.0434 203 - 218 0 --- K.AEQYLADSGLPYTIIR.A
1937.9840 1936.9767 1937.0258 -0.0490 202 - 218 1 82 R.KAEQYLADSGLPYTIIR.A
1937.9840 1936.9767 1937.0258 -0.0490 202 - 218 1 --- R.KAEQYLADSGLPYTIIR.A
2718.1802 2717.1729 2717.2397 -0.0668 137 - 159 0 --- K.GGRPEFYFEEGSYPEQVDWIGQK.N
No match to: 709.3782, 713.3833, 734.4631, 768.4990, 824.3526, 842.4717, 870.5026, 877.0070, 882.5253, 943.4794, 954.4468, 956.4917, 986.4744, 1011.4952, 1013.4752, 1017.5099, 1036.5353, 1045.5111, 1061.4751, 1081.4709, 1088.4500, 1093.4683, 1109.4645, 1152.4509, 1184.5341, 1244.5620, 1326.6189, 1336.6237, 1338.6210, 1343.6840, 1361.6630, 1361.6630, 1374.6536, 1444.6848, 1444.6848, 1463.7230, 146…
S49 gi|195619172 Mass: 31803 Score: 351 Expect: 1.5e-029 Queries matched: 11 NAD-dependent epimerase/dehydratase [Zea mays]
Observed Mr(expt) Mr(calc) Delta Start End Miss Ions Peptide
947.4960 946.4887 946.5196 -0.0309 243 - 250 1 --- K.TETRTIAR.A
1156.6204 1155.6131 1155.6611 -0.0480 226 - 236 1 --- K.DGGLRELIVGK.D
1219.5939 1218.5866 1218.6092 -0.0226 237 - 246 1 --- K.DDEILKTETR.T
1809.9860 1808.9787 1808.9308 0.0479 203 - 218 0 147 K.AEQYLADSGLPYTIIR.A
1809.9860 1808.9787 1808.9308 0.0479 203 - 218 0 --- K.AEQYLADSGLPYTIIR.A
1938.0791 1937.0718 1937.0258 0.0461 202 - 218 1 117 R.KAEQYLADSGLPYTIIR.A
1938.0791 1937.0718 1937.0258 0.0461 202 - 218 1 --- R.KAEQYLADSGLPYTIIR.A
2436.3137 2435.3064 2435.2354 0.0710 1 - 23 1 --- -.MATAAACVRVASPFTGPPIWHPR.H
2436.3137 2435.3064 2435.2354 0.0710 1 - 23 1 --- -.MATAAACVRVASPFTGPPIWHPR.H
2718.3364 2717.3291 2717.2397 0.0894 137 - 159 0 49 K.GGRPEFYFEEGSYPEQVDWIGQK.N
2718.3364 2717.3291 2717.2397 0.0894 137 - 159 0 --- K.GGRPEFYFEEGSYPEQVDWIGQK.N
No match to: 713.4146, 734.4921, 768.5337, 824.3900, 842.5086, 850.5358, 855.0510, 870.5403, 877.0414, 882.5671, 914.4023, 956.5385, 996.5987, 1017.5742, 1019.5884, 1024.5027, 1036.5862, 1036.5862, 1042.5055, 1045.5696, 1051.7177, 1052.5475, 1064.5173, 1129.6832, 1165.7596, 1183.6578, 1187.6746, 1261.7267, 1274.6980, 1317.6865, 1318.7245, 1343.7177, 1343.7177, 1361.7313, 1361.7313, 1383.7112, 139…
S10 gi|21311 Mass: 26250 Score: 81 Expect: 0.013 Queries matched: 3 Rieske FeS-precursor [Spinacia oleracea]
Observed Mr(expt) Mr(calc) Delta Start End Miss Ions Peptide
1494.7362 1493.7289 1493.7950 -0.0661 139 - 152 1 --- K.THAPGDRTLTQGLK.G
1495.7472 1494.7399 1494.7507 -0.0107 227 - 238 0 75 K.VVFVPWTETDFR.T
1495.7472 1494.7399 1494.7507 -0.0107 227 - 238 0 --- K.VVFVPWTETDFR.T
No match to: 700.3450, 704.3491, 712.2947, 713.3646, 721.3442, 722.3297, 727.3566, 734.4728, 738.3596, 745.3863, 749.3711, 750.4344, 768.4422, 776.3505, 793.3723, 806.4427, 811.3964, 836.3964, 842.4867, 861.3721, 865.3667, 867.3918, 870.5147, 872.4359, 877.3657, 882.4858, 889.3768, 893.3610, 894.4087, 907.4100, 907.4100, 912.3850, 917.3410, 939.3926, 942.4298, 947.4405, 947.4405, 958.3996, 958.39…
Antioxidation and detoxification
S60 gi|269980509 Mass: 28576 Score: 174 Expect: 7.4e-012 Queries matched: 5 2-cys peroxiredoxin [Vigna radiata]
Observed Mr(expt) Mr(calc) Delta Start End Miss Ions Peptide
1501.8978 1500.8905 1500.8300 0.0606 177 - 190 0 61 K.SYGVLIPDQGIALR.G
1501.8978 1500.8905 1500.8300 0.0606 177 - 190 0 --- K.SYGVLIPDQGIALR.G
1722.0012 1720.9939 1720.9220 0.0720 198 - 213 0 100 K.EGVIQHSTINNLAIGR.S
1722.0012 1720.9939 1720.9220 0.0720 198 - 213 0 --- K.EGVIQHSTINNLAIGR.S
2088.0386 2087.0313 2087.0898 -0.0585 2 - 22 0 --- M.ASSAPSASLISSNPNILFSPK.F
No match to: 713.4310, 734.5109, 750.5418, 768.5494, 782.4962, 819.4370, 842.5286, 848.5401, 850.5534, 856.5416, 861.0892, 864.5701, 868.5688, 870.5597, 877.0656, 882.5872, 996.6241, 1045.5898, 1051.7424, 1122.7083, 1126.6010, 1150.7455, 1165.7855, 1209.7338, 1277.7273, 1347.8362, 1348.8329, 1348.8329, 1360.4904, 1360.7472, 1361.7452, 1365.8513, 1365.8513, 1376.7517, 1406.7483, 1408.7601, 1409.75…
S7 gi|2274917 Mass: 12777 Score: 329 Expect: 2.3e-027 Queries matched: 8 Cu/Zn superoxide dismutase [Citrus sinensis]
Observed Mr(expt) Mr(calc) Delta Start End Miss Ions Peptide
1076.5460 1075.5387 1075.5444 -0.0056 3 - 13 0 --- K.AVAVMTGTNGR.K
1314.7726 1313.7653 1313.7303 0.0351 89 - 101 0 88 K.TIPLSGTNSVIGR.G
1314.7726 1313.7653 1313.7303 0.0351 89 - 101 0 --- K.TIPLSGTNSVIGR.G
1552.8121 1551.8048 1551.7780 0.0268 15 - 30 0 90 K.GTVSFSVEGSGPTTVK.G
1552.8121 1551.8048 1551.7780 0.0268 15 - 30 0 --- K.GTVSFSVEGSGPTTVK.G
1680.9230 1679.9157 1679.8729 0.0428 14 - 30 1 116 R.KGTVSFSVEGSGPTTVK.G
1680.9230 1679.9157 1679.8729 0.0428 14 - 30 1 --- R.KGTVSFSVEGSGPTTVK.G
2468.3833 2467.3760 2467.2019 0.1742 102 - 126 0 --- R.GLVVHSSPSPDPGDGVAWGTIGLSY.-
No match to: 700.3743, 701.3885, 702.3677, 707.3661, 709.3652, 710.3747, 712.3188, 713.3925, 716.3821, 722.3690, 723.3846, 724.4102, 728.3674, 734.4759, 737.3893, 745.4111, 746.4217, 752.4184, 755.3986, 768.5104, 779.3994, 793.4221, 841.4548, 842.5248, 848.4959, 856.5356, 864.4930, 868.5197, 870.5584, 882.5378, 895.4698, 968.5130, 973.5593, 1003.5997, 1045.5828, 1057.5868, 1057.5868, 1060.5332, 1…
S17 gi|61889381 Mass: 23783 Score: 83 Expect: 0.0087 Queries matched: 7 glutathione S-transferase GST1 [Capsicum chinense]
Observed Mr(expt) Mr(calc) Delta Start End Miss Ions Peptide
749.4014 748.3941 748.3755 0.0186 107 - 113 0 --- K.FDPVGSK.L
978.4811 977.4738 977.5182 -0.0444 143 - 150 0 65 K.LLDVYEAR.L
978.4811 977.4738 977.5182 -0.0444 143 - 150 0 --- K.LLDVYEAR.L
1494.7129 1493.7056 1493.7514 -0.0458 69 - 81 0 --- R.AITQYIAHTYADK.G
1700.8525 1699.8452 1699.7619 0.0833 93 - 106 0 --- K.MAIMSVWMEVEAQK.F + 3 Oxidation (M)
1984.0010 1982.9937 1982.9519 0.0418 25 - 41 0 --- K.NLEFELVPVNMQNGDHK.K
2000.0208 1999.0135 1998.9469 0.0667 25 - 41 0 --- K.NLEFELVPVNMQNGDHK.K + Oxidation (M)
No match to: 700.3211, 712.2706, 713.3086, 729.3415, 731.3809, 733.3789, 759.3519, 787.3839, 788.3817, 789.4147, 809.4066, 826.3840, 832.3051, 842.4638, 854.3869, 855.4053, 870.4836, 947.4144, 947.4144, 956.4419, 1022.4774, 1022.4774, 1046.4895, 1176.5464, 1176.5464, 1190.5497, 1192.5465, 1208.5403, 1245.6246, 1261.6534, 1271.6158, 1279.5969, 1286.6226, 1287.6001, 1289.6079, 1289.6079, 1298.6036,…
S55 gi|255542306 Mass: 38935 Score: 296 Expect: 4.6e-024 Queries matched: 7 aldo/keto reductase, putative [Ricinus communis]
Observed Mr(expt) Mr(calc) Delta Start End Miss Ions Peptide
1421.7006 1420.6933 1420.7198 -0.0264 161 - 173 0 106 K.YIGLSEASPDTIR.R
1421.7006 1420.6933 1420.7198 -0.0264 161 - 173 0 --- K.YIGLSEASPDTIR.R
1577.8204 1576.8131 1576.8209 -0.0078 161 - 174 1 --- K.YIGLSEASPDTIRR.A
1726.8231 1725.8158 1725.8362 -0.0204 124 - 136 0 94 R.LDVEYIDLYYQHR.I
1726.8231 1725.8158 1725.8362 -0.0204 124 - 136 0 --- R.LDVEYIDLYYQHR.I
1882.9287 1881.9214 1881.9373 -0.0159 123 - 136 1 85 K.RLDVEYIDLYYQHR.I
1882.9287 1881.9214 1881.9373 -0.0159 123 - 136 1 --- K.RLDVEYIDLYYQHR.I
No match to: 713.3898, 734.4694, 740.4533, 747.4276, 768.5053, 807.3725, 821.3873, 828.4280, 842.4799, 850.5068, 868.5166, 870.5110, 877.0109, 882.5341, 892.9857, 940.4377, 946.4162, 947.3948, 950.4050, 964.4202, 978.4731, 982.3789, 1045.5376, 1051.6768, 1114.5148, 1142.5889, 1165.7128, 1168.5547, 1174.5413, 1180.5442, 1184.5422, 1196.5376, 1212.5344, 1219.6323, 1273.6521, 1277.5973, 1277.5973, 1…
Stress responses
S6 gi|194466081 Mass: 14451 Score: 136 Expect: 4.6e-008 Queries matched: 6 class II small heat shock protein Le-HSP17.6 [Arachis hypogaea]
Observed Mr(expt) Mr(calc) Delta Start End Miss Ions Peptide
737.4077 736.4004 736.4054 -0.0049 79 - 84 1 --- R.VGKFMR.K
777.4472 776.4399 776.4432 -0.0033 113 - 119 0 --- K.LPPPEPK.K
928.4659 927.4586 927.5389 -0.0803 120 - 127 0 --- K.KPNTIEVK.I
990.4996 989.4923 989.4852 0.0071 16 - 25 0 --- K.AMAATPADVK.E + Oxidation (M)
1685.9589 1684.9516 1684.8631 0.0885 47 - 61 0 117 K.VQVEDDNVLIISGER.K
1685.9589 1684.9516 1684.8631 0.0885 47 - 61 0 --- K.VQVEDDNVLIISGER.K
No match to: 700.3744, 706.3884, 712.3043, 716.3874, 718.4018, 724.3989, 726.4053, 732.3986, 734.4148, 742.4099, 744.4680, 754.3831, 767.3787, 771.3738, 783.3691, 790.4531, 799.3821, 818.4632, 832.3673, 842.5363, 853.4348, 856.5427, 870.5644, 878.4542, 880.4625, 884.4557, 892.4772, 894.4429, 896.4554, 900.4808, 901.4695, 901.4695, 903.4786, 908.4622, 910.4415, 911.4444, 912.4487, 912.4487, 915.46…
S47 gi|297828493 Mass: 17334 Score: 103 Expect: 9.3e-005 Queries matched: 3 universal stress protein family protein [Arabidopsis lyrata subsp. lyrata]
Observed Mr(expt) Mr(calc) Delta Start End Miss Ions Peptide
848.5425 847.5352 847.4585 0.0767 85 - 92 1 --- K.AKAICQSK.S
1746.0245 1745.0172 1744.9372 0.0800 117 - 133 0 94 K.HHASILVVGSHGYGAIK.R
1746.0245 1745.0172 1744.9372 0.0800 117 - 133 0 --- K.HHASILVVGSHGYGAIK.R
No match to: 713.4308, 768.5496, 807.5395, 831.4919, 842.5314, 856.5453, 861.4049, 865.4008, 867.4338, 870.5621, 877.4017, 882.5861, 893.3990, 894.0071, 894.4658, 910.4624, 912.4411, 940.4605, 942.4768, 942.4768, 943.4760, 947.4910, 947.4910, 958.4731, 958.4731, 969.4692, 974.4661, 976.6425, 980.4520, 985.4525, 999.4911, 1045.5945, 1120.6246, 1179.6432, 1233.6221, 1255.6685, 1311.7267, 1340.7421,…
S46 gi|77744889 Mass: 21438 Score: 100 Expect: 0.00021 Queries matched: 8 temperature-induced lipocalin [Brassica napus]
Observed Mr(expt) Mr(calc) Delta Start End Miss Ions Peptide
734.4439 733.4366 733.3680 0.0686 7 - 12 0 --- K.EMEVVK.G
878.4121 877.4048 877.4579 -0.0530 6 - 12 1 --- K.KEMEVVK.G + Oxidation (M)
1255.5354 1254.5281 1254.6033 -0.0752 23 - 32 0 62 R.WYEIASFPSR.F
1255.5354 1254.5281 1254.6033 -0.0752 23 - 32 0 --- R.WYEIASFPSR.F
1334.8237 1333.8164 1333.7546 0.0618 177 - 187 1 --- K.GIWWIKSIFGK.-
1973.9774 1972.9701 1972.8862 0.0840 158 - 176 1 --- R.KTAQSDTPPESDAAPDDTK.G
2224.9856 2223.9783 2224.1164 -0.1381 123 - 140 1 --- R.SYLWILSRTAHVEEETYK.Q
2224.9856 2223.9783 2224.1164 -0.1381 123 - 140 1 --- R.SYLWILSRTAHVEEETYK.Q
No match to: 713.3660, 750.4704, 768.4778, 832.2523, 842.4519, 850.4792, 856.4646, 861.0078, 868.4908, 870.4842, 876.9824, 882.5056, 885.3431, 892.9543, 894.3895, 958.3803, 958.3803, 966.4000, 996.5319, 1016.4034, 1023.4608, 1045.4945, 1051.6461, 1097.4934, 1120.5166, 1160.4487, 1160.4487, 1165.6783, 1259.5361, 1271.5229, 1286.4862, 1436.6304, 1495.6749, 1495.6749, 1499.6719, 1511.6709, 1511.6709…
S54 gi|332197673 Mass: 33663 Score: 88 Expect: 0.003 Queries matched: 4 thioredoxin-like protein CDSP32 [Arabidopsis thaliana]
Observed Mr(expt) Mr(calc) Delta Start End Miss Ions Peptide
999.5589 998.5516 998.5760 -0.0244 286 - 294 0 45 K.GELIGEILR.Y
999.5589 998.5516 998.5760 -0.0244 286 - 294 0 --- K.GELIGEILR.Y
1024.4988 1023.4915 1023.5178 -0.0262 150 - 157 0 37 K.VPHFSFYK.S
1024.4988 1023.4915 1023.5178 -0.0262 150 - 157 0 --- K.VPHFSFYK.S
No match to: 713.3919, 734.4697, 750.5002, 768.5083, 842.4819, 848.4987, 850.5091, 861.0406, 870.5152, 877.0122, 882.5377, 910.4166, 914.3762, 947.5014, 964.4982, 1021.5042, 1031.5294, 1045.5344, 1050.4768, 1051.6810, 1078.5088, 1079.5347, 1090.6022, 1090.6022, 1095.5354, 1116.5544, 1165.7151, 1170.6074, 1187.6368, 1192.3158, 1192.6069, 1208.5764, 1240.6147, 1256.6117, 1256.6117, 1261.6887, 1272.…
S48 gi|37524017 Mass: 15223 Score: 606 Expect: 4.6e-055 Queries matched: 11 COR15 [Citrus clementina x Citrus reticulata]
Observed Mr(expt) Mr(calc) Delta Start End Miss Ions Peptide
1213.6460 1212.6387 1212.5920 0.0467 8 - 19 0 31 K.IGEALHMGGGQK.E + Oxidation (M)
1213.6460 1212.6387 1212.5920 0.0467 8 - 19 0 --- K.IGEALHMGGGQK.E + Oxidation (M)
1464.7701 1463.7628 1463.7004 0.0625 100 - 115 0 94 K.IPGVGGGEGAAHGEEK.K
1464.7701 1463.7628 1463.7004 0.0625 100 - 115 0 --- K.IPGVGGGEGAAHGEEK.K
1720.9420 1719.9347 1719.8539 0.0808 98 - 115 1 75 K.QKIPGVGGGEGAAHGEEK.K
1720.9420 1719.9347 1719.8539 0.0808 98 - 115 1 --- K.QKIPGVGGGEGAAHGEEK.K
2895.4351 2894.4278 2894.2366 0.1913 26 - 50 0 160 K.GEHHSGDHHTTDVHHQQQYHGGEHK.E
2895.4351 2894.4278 2894.2366 0.1913 26 - 50 0 --- K.GEHHSGDHHTTDVHHQQQYHGGEHK.E
2993.5864 2992.5791 2992.4036 0.1755 59 - 84 0 185 K.QQIPGVGTTDVHHQQQQQQYHGGEHR.E
2993.5864 2992.5791 2992.4036 0.1755 59 - 84 0 --- K.QQIPGVGTTDVHHQQQQQQYHGGEHR.E
3160.5728 3159.5655 3159.3904 0.1751 24 - 50 1 --- K.HKGEHHSGDHHTTDVHHQQQYHGGEHK.E
No match to: 713.4322, 734.5132, 750.5422, 768.5517, 782.4963, 842.5309, 848.5450, 850.5568, 855.0654, 856.5463, 861.0877, 864.5689, 868.5658, 870.5663, 877.0618, 882.5865, 945.5402, 945.5402, 996.6231, 1017.7022, 1045.5950, 1051.7396, 1099.6151, 1149.6425, 1165.7802, 1179.6401, 1255.6522, 1261.7495, 1277.7544, 1334.9408, 1446.7615, 1448.9801, 1475.8099, 1486.7463, 1497.2574, 1497.7791, 1623.8005…
S50 gi|16588758 Mass: 20747 Score: 422 Expect: 1.2e-036 Queries matched: 7 abscisic stress ripening-like protein [Prunus persica]
Observed Mr(expt) Mr(calc) Delta Start End Miss Ions Peptide
818.4274 817.4201 817.4347 -0.0146 188 - 193 1 --- K.KHHHLF.-
861.3835 860.3763 860.3889 -0.0126 142 - 148 0 --- K.DPEHAHR.H
2158.1018 2157.0945 2157.0966 -0.0021 116 - 136 0 --- K.HLEHLSEAGAAAAGVFALHEK.H
2507.2378 2506.2305 2506.1876 0.0429 151 - 174 0 162 K.IEEEIAAAAAVGSGGFAFHEHHEK.K
2507.2378 2506.2305 2506.1876 0.0429 151 - 174 0 --- K.IEEEIAAAAAVGSGGFAFHEHHEK.K
2772.3953 2771.3880 2771.3414 0.0466 149 - 174 1 229 R.HKIEEEIAAAAAVGSGGFAFHEHHEK.K
2772.3953 2771.3880 2771.3414 0.0466 149 - 174 1 --- R.HKIEEEIAAAAAVGSGGFAFHEHHEK.K
No match to: 713.4069, 734.4870, 768.5259, 793.3525, 823.3837, 842.4975, 848.4080, 870.5303, 877.4438, 882.5532, 939.4219, 949.4545, 951.4935, 956.5257, 960.5431, 960.5431, 971.4308, 975.4520, 987.4277, 1003.4201, 1019.4162, 1036.4767, 1040.4706, 1045.5557, 1052.4708, 1068.4651, 1104.6091, 1105.6024, 1149.5585, 1172.6614, 1172.6614, 1187.5083, 1194.6176, 1215.5865, 1235.5176, 1251.5131, 1256.6646…
S16 gi|624672 Mass: 10866 Score: 124 Expect: 7.4e-007 Queries matched: 6 ASR [Citrus maxima]
Observed Mr(expt) Mr(calc) Delta Start End Miss Ions Peptide
941.4872 940.4800 940.4978 -0.0178 37 - 44 1 --- R.LESHKAEK.D
1087.4303 1086.4230 1086.4869 -0.0639 5 - 12 1 --- K.EEEFDYKK.E
1215.5054 1214.4981 1214.5455 -0.0473 2 - 11 1 --- M.AGKEEEFDYK.K
2507.2122 2506.2049 2506.1876 0.0173 54 - 77 0 --- K.IEEEIAAAAGLGSGGFAFHEHHEK.K
2772.4153 2771.4080 2771.3414 0.0666 52 - 77 1 84 R.HKIEEEIAAAAGLGSGGFAFHEHHEK.K
2772.4153 2771.4080 2771.3414 0.0666 52 - 77 1 --- R.HKIEEEIAAAAGLGSGGFAFHEHHEK.K
No match to: 700.3444, 701.3538, 711.3331, 712.3003, 713.3451, 718.3469, 724.3362, 726.3370, 728.3099, 735.3749, 746.3496, 754.3436, 757.3388, 759.3195, 768.4523, 793.3563, 804.3711, 818.3825, 823.3633, 834.3926, 842.4730, 848.4058, 850.4169, 855.4016, 856.4542, 861.3514, 868.4456, 870.4958, 882.4714, 884.3764, 899.4197, 914.4083, 925.4412, 1045.4962, 1046.4906, 1046.4906, 1051.5967, 1145.5377, 1…
S36 gi|19799 Mass: 33835 Score: 332 Expect: 1.2e-027 Queries matched: 10 auxin-induced protein [Nicotiana tabacum]
Observed Mr(expt) Mr(calc) Delta Start End Miss Ions Peptide
792.4102 791.4029 791.4177 -0.0148 220 - 227 0 --- R.GFLSSGPK.L
1105.5704 1104.5631 1104.6178 -0.0547 91 - 100 1 --- K.FGIVLGDEKK.A
1197.7120 1196.7047 1196.7016 0.0031 142 - 152 0 --- R.VPIEITVGELK.K
1325.8108 1324.8035 1324.7965 0.0070 142 - 153 1 --- R.VPIEITVGELKK.L
1367.7225 1366.7152 1366.7092 0.0060 162 - 174 0 106 K.YIGLSEASASTIR.R
1367.7225 1366.7152 1366.7092 0.0060 162 - 174 0 --- K.YIGLSEASASTIR.R
1444.8214 1443.8141 1443.8085 0.0056 206 - 219 0 115 R.ELGIGIVAYSPLGR.G
1444.8214 1443.8141 1443.8085 0.0056 206 - 219 0 --- R.ELGIGIVAYSPLGR.G
2201.1890 2200.1817 2200.1541 0.0276 176 - 194 0 78 R.AHAVHPITAVQLEWSLWSR.D
2201.1890 2200.1817 2200.1541 0.0276 176 - 194 0 --- R.AHAVHPITAVQLEWSLWSR.D
No match to: 713.4088, 768.5220, 842.4989, 855.0395, 870.5329, 873.4639, 879.4435, 882.5568, 905.4346, 1057.5640, 1085.5892, 1107.5593, 1121.5656, 1123.5559, 1128.5404, 1143.5875, 1165.7435, 1184.5651, 1201.6052, 1249.6603, 1254.6119, 1255.6111, 1346.6326, 1346.6326, 1383.7100, 1387.7091, 1426.8065, 1465.7611, 1466.7885, 1480.8475, 1709.8140, 1709.8140, 1766.8303, 1805.9243, 1847.9077, 1848.9077,…
S26 gi|332195129 Mass: 37387 Score: 170 Expect: 1.9e-011 Queries matched: 5 ZKT protein containing PDZ, K-box and a TPR region [Arabidopsis thaliana]
Observed Mr(expt) Mr(calc) Delta Start End Miss Ions Peptide
800.3883 799.3810 799.3898 -0.0088 152 - 157 0 --- R.TMYTIR.Q + Oxidation (M)
940.4615 939.4542 939.5177 -0.0635 328 - 335 1 --- K.SLFGFNKK.-
1045.5579 1044.5506 1044.5087 0.0419 293 - 301 0 --- R.SDPDLETLR.K
2138.1152 2137.1079 2137.0843 0.0236 132 - 151 0 160 R.VIATSAVFGTEIWPAAEYGR.T
2138.1152 2137.1079 2137.0843 0.0236 132 - 151 0 --- R.VIATSAVFGTEIWPAAEYGR.T
No match to: 713.4092, 734.4876, 761.3594, 763.3731, 768.5287, 782.4685, 816.4246, 842.5047, 846.4394, 860.4579, 868.5344, 870.5349, 878.4703, 882.5602, 892.5062, 904.5172, 934.4554, 978.5202, 998.4594, 998.4594, 1051.7047, 1055.6110, 1060.4752, 1072.5237, 1072.5237, 1106.5038, 1145.5538, 1148.5542, 1150.5913, 1165.7432, 1216.5356, 1254.6190, 1291.7083, 1306.6991, 1306.6991, 1321.6882, 1325.6820,…
Coenzyme biosynthesis
S19 gi|332002957 Mass: 33195 Score: 138 Expect: 2.9e-008 Queries matched: 16 Pyridoxal biosynthesis protein PDX1.3 [Arabidopsis thaliana]
Observed Mr(expt) Mr(calc) Delta Start End Miss Ions Peptide
763.3736 762.3663 762.3694 -0.0031 157 - 163 0 --- R.EGAAMIR.T + Oxidation (M)
772.4401 771.4328 771.4239 0.0089 147 - 153 0 --- R.NLGEALR.R
903.4850 902.4777 902.5007 -0.0230 27 - 34 0 --- K.VGLAQMLR.G + Oxidation (M)
928.5157 927.5084 927.5250 -0.0165 147 - 154 1 --- R.NLGEALRR.I
1286.6757 1285.6684 1285.6626 0.0059 166 - 178 0 37 K.GEAGTGNIIEAVR.H
1286.6757 1285.6684 1285.6626 0.0059 166 - 178 0 --- K.GEAGTGNIIEAVR.H
1365.6735 1364.6662 1364.7010 -0.0347 205 - 216 0 --- K.LAAPYDLVMQTK.Q + Oxidation (M)
1431.6689 1430.6616 1430.6024 0.0593 192 - 203 0 --- R.NMDDDEVFTFAK.K
1447.5756 1446.5683 1446.5973 -0.0290 192 - 203 0 --- R.NMDDDEVFTFAK.K + Oxidation (M)
1493.7715 1492.7642 1492.7959 -0.0317 204 - 216 1 --- K.KLAAPYDLVMQTK.Q + Oxidation (M)
1515.8328 1514.8255 1514.8052 0.0203 164 - 178 1 47 R.TKGEAGTGNIIEAVR.H
1515.8328 1514.8255 1514.8052 0.0203 164 - 178 1 --- R.TKGEAGTGNIIEAVR.H
1588.8392 1587.8319 1587.7861 0.0459 70 - 84 1 --- R.AQGGVARMSDPQMIK.E
1620.8376 1619.8303 1619.7759 0.0544 70 - 84 1 --- R.AQGGVARMSDPQMIK.E + 2 Oxidation (M)
1819.9308 1818.9235 1818.9662 -0.0426 205 - 220 1 --- K.LAAPYDLVMQTKQLGR.L + Oxidation (M)
1863.9698 1862.9625 1862.9737 -0.0112 2 - 20 1 --- M.EGTGVVAVYGNGAITEAKK.S
No match to: 700.3917, 712.3049, 713.3765, 729.3845, 736.4073, 750.4451, 768.4860, 793.3774, 830.4555, 842.5050, 855.4858, 868.4954, 870.5354, 882.5094, 917.4788, 951.4333, 955.4371, 966.4587, 983.4333, 1008.4771, 1008.4771, 1014.5627, 1024.4219, 1058.5411, 1058.5411, 1096.6274, 1127.6222, 1153.6298, 1154.6499, 1165.6642, 1170.6248, 1171.6306, 1171.6306, 1183.6252, 1187.6241, 1193.6046, 1209.5638…
S23 gi|222861722 Mass: 43186 Score: 385 Expect: 5.9e-033 Queries matched: 18 s-adenosylmethionine synthetase 4 [Populus trichocarpa]
Observed Mr(expt) Mr(calc) Delta Start End Miss Ions Peptide
765.4144 764.4071 764.4180 -0.0110 281 - 287 0 --- R.SGAYIVR.Q
900.4998 899.4925 899.5188 -0.0263 292 - 300 0 33 K.SIVANGLAR.R
900.4998 899.4925 899.5188 -0.0263 292 - 300 0 --- K.SIVANGLAR.R
979.4501 978.4428 978.4671 -0.0243 364 - 372 0 60 K.TAAYGHFGR.D
979.4501 978.4428 978.4671 -0.0243 364 - 372 0 --- K.TAAYGHFGR.D
1141.5774 1140.5701 1140.6040 -0.0338 228 - 237 0 48 K.TIFHLNPSGR.F
1141.5774 1140.5701 1140.6040 -0.0338 228 - 237 0 --- K.TIFHLNPSGR.F
1288.6443 1287.6370 1287.7550 -0.1180 212 - 222 0 --- K.EHVIKPVIPEK.Y
1453.7295 1452.7222 1452.7473 -0.0251 238 - 252 0 89 R.FVIGGPHGDAGLTGR.K
1453.7295 1452.7222 1452.7473 -0.0251 238 - 252 0 --- R.FVIGGPHGDAGLTGR.K
1688.7979 1687.7906 1687.8457 -0.0551 373 - 386 0 --- R.DDPDFTWEVVKPLK.W
1963.9722 1962.9649 1962.9587 0.0062 254 - 273 0 --- K.IIIDTYGGWGAHGGGAFSGK.D
2056.0168 2055.0095 2054.9731 0.0365 170 - 187 0 --- K.TQVTVEYYNDNGAMVPVR.V
2071.9841 2070.9768 2070.9680 0.0088 170 - 187 0 9 K.TQVTVEYYNDNGAMVPVR.V + Oxidation (M)
2071.9841 2070.9768 2070.9680 0.0088 170 - 187 0 --- K.TQVTVEYYNDNGAMVPVR.V + Oxidation (M)
2417.3313 2416.3240 2416.2498 0.0742 92 - 113 0 90 K.VLVNIEQQSPDIAQGVHGHFTK.R
2417.3313 2416.3240 2416.2498 0.0742 92 - 113 0 --- K.VLVNIEQQSPDIAQGVHGHFTK.R
2649.4465 2648.4392 2648.3293 0.1099 188 - 211 0 --- R.VHTVLISTQHDETVTNDEIAADLK.E
No match to: 700.3478, 712.2741, 713.3448, 725.3604, 734.4469, 739.4022, 768.4625, 795.4172, 800.3549, 813.4050, 832.3221, 842.4823, 864.4502, 870.4957, 882.4769, 935.4451, 954.4856, 961.4563, 962.4612, 974.4988, 999.5690, 999.5690, 1011.5001, 1036.4706, 1063.5012, 1072.6158, 1077.5178, 1102.5979, 1187.5880, 1198.6047, 1205.5760, 1225.6246, 1248.4446, 1361.6296, 1362.6199, 1377.7029, 1404.6765, 1…
Protein and amino acid metabolism
S8 gi|33325119 Mass: 17586 Score: 213 Expect: 9.3e-016 Queries matched: 16 eukaryotic translation initiation factor 5A isoform II [Hevea brasiliensis]
Observed Mr(expt) Mr(calc) Delta Start End Miss Ions Peptide
723.3508 722.3436 722.3235 0.0201 129 - 135 0 --- K.DGFAEGK.D
806.4312 805.4239 805.4697 -0.0459 30 - 36 0 --- K.NGYIVIK.N
848.4847 847.4774 847.4651 0.0123 42 - 49 0 --- K.VVEVSTSK.T
1134.5823 1133.5750 1133.5829 -0.0079 19 - 28 0 66 K.TYPQQAGTIR.K
1134.5823 1133.5750 1133.5829 -0.0079 19 - 28 0 --- K.TYPQQAGTIR.K
1262.6752 1261.6679 1261.6779 -0.0099 19 - 29 1 --- K.TYPQQAGTIRK.N
1262.6752 1261.6679 1261.6779 -0.0099 19 - 29 1 --- K.TYPQQAGTIRK.N
1370.7096 1369.7023 1369.7453 -0.0429 117 - 128 0 --- R.LPTDENLLSQIK.D
1734.9004 1733.8931 1733.8696 0.0235 12 - 28 1 --- K.ADAGASKTYPQQAGTIR.K
1870.0243 1869.0170 1868.9843 0.0327 113 - 128 1 45 K.DDLRLPTDENLLSQIK.D
1870.0243 1869.0170 1868.9843 0.0327 113 - 128 1 --- K.DDLRLPTDENLLSQIK.D
2075.0654 2074.0581 2074.0582 -0.0001 117 - 135 1 --- R.LPTDENLLSQIKDGFAEGK.D
2075.0654 2074.0581 2074.0582 -0.0001 117 - 135 1 --- R.LPTDENLLSQIKDGFAEGK.D
2159.1570 2158.1497 2158.0589 0.0908 70 - 88 1 --- K.KLEDIVPSSHNCDVPHVNR.T
2672.4402 2671.4329 2671.2864 0.1465 89 - 112 0 --- R.TDYQLIDISEDGFVSLLTENGNTK.D
3171.8257 3170.8184 3170.5255 0.2930 89 - 116 1 --- R.TDYQLIDISEDGFVSLLTENGNTKDDLR.L
No match to: 700.3711, 704.3624, 706.3566, 708.3922, 712.3150, 713.3804, 716.3643, 718.3711, 721.4095, 724.3704, 728.3653, 730.3635, 734.4665, 736.4128, 750.4577, 754.3748, 763.3903, 768.4883, 772.3989, 782.4296, 827.4178, 836.4404, 842.5045, 856.4966, 863.4111, 868.4953, 870.5267, 882.5115, 947.4497, 964.5417, 996.5286, 1017.5471, 1033.5397, 1051.6451, 1074.5825, 1090.5867, 1100.5897, 1107.5311,…
S59 gi|62642102 Mass: 16243 Score: 78 Expect: 0.03 Queries matched: 7 eukaryotic translation initiation factor 5A [Picea abies]
Observed Mr(expt) Mr(calc) Delta Start End Miss Ions Peptide
1118.6045 1117.5972 1117.5880 0.0092 19 - 28 0 46 K.TFPQQAGTIR.K
1118.6045 1117.5972 1117.5880 0.0092 19 - 28 0 --- K.TFPQQAGTIR.K
1134.5986 1133.5913 1133.6292 -0.0378 42 - 52 1 --- K.VVEVSTSKTGK.H
1134.5986 1133.5913 1133.6292 -0.0378 42 - 52 1 --- K.VVEVSTSKTGK.H
1384.7172 1383.7099 1383.7609 -0.0510 117 - 128 0 --- R.LPSDEQLLTQIK.D
2075.0095 2074.0022 2074.0582 -0.0560 117 - 135 1 --- R.LPSDEQLLTQIKDGFGEGK.D
2075.0095 2074.0022 2074.0582 -0.0560 117 - 135 1 --- R.LPSDEQLLTQIKDGFGEGK.D
No match to: 713.4193, 734.4933, 768.5346, 832.3096, 842.5103, 850.5421, 856.5266, 861.0776, 870.5429, 877.0499, 882.5696, 1045.5697, 1051.7218, 1094.6281, 1156.5800, 1197.6571, 1201.6486, 1286.5431, 1362.6682, 1370.7657, 1371.7886, 1371.7886, 1379.6957, 1379.6957, 1401.6669, 1406.7034, 1867.9309, 1871.0088, 2015.0092, 2015.0092, 2047.0018, 2143.1108, 2143.1108, 2175.0835, 2203.1165, 2203.1165, 2…
S11 gi|33325127 Mass: 17475 Score: 191 Expect: 1.5e-013 Queries matched: 14 eukaryotic translation initiation factor 5A isoform VI [Hevea brasiliensis]
Observed Mr(expt) Mr(calc) Delta Start End Miss Ions Peptide
723.3434 722.3361 722.3235 0.0126 129 - 135 0 --- K.DGFAEGK.D
806.4128 805.4055 805.4697 -0.0642 30 - 36 0 --- K.NGYIVIK.N
848.4359 847.4286 847.4651 -0.0364 42 - 49 0 --- K.VVEVSTSK.T
1134.5560 1133.5487 1133.5829 -0.0342 19 - 28 0 58 K.TYPQQAGTIR.K
1134.5560 1133.5487 1133.5829 -0.0342 19 - 28 0 --- K.TYPQQAGTIR.K
1262.6450 1261.6377 1261.6779 -0.0401 19 - 29 1 --- K.TYPQQAGTIRK.N
1370.6805 1369.6732 1369.7453 -0.0720 117 - 128 0 --- R.LPTDENLLSQIK.D
1734.8475 1733.8402 1733.8696 -0.0294 12 - 28 1 --- K.ADAGASKTYPQQAGTIR.K
1869.9843 1868.9770 1868.9843 -0.0073 113 - 128 1 43 K.DDLRLPTDENLLSQIK.D
1869.9843 1868.9770 1868.9843 -0.0073 113 - 128 1 --- K.DDLRLPTDENLLSQIK.D
2075.0198 2074.0125 2074.0582 -0.0457 117 - 135 1 --- R.LPTDENLLSQIKDGFAEGK.D
2075.0198 2074.0125 2074.0582 -0.0457 117 - 135 1 --- R.LPTDENLLSQIKDGFAEGK.D
2672.3826 2671.3753 2671.2864 0.0889 89 - 112 0 --- R.TDYQLIDISEDGFVSLLTENGNTK.D
3171.7507 3170.7434 3170.5255 0.2180 89 - 116 1 --- R.TDYQLIDISEDGFVSLLTENGNTKDDLR.L
No match to: 700.3600, 707.3580, 708.4108, 712.2748, 713.3553, 715.3451, 721.4151, 722.3774, 734.4332, 738.3783, 745.3524, 750.4565, 761.3560, 768.4628, 811.3619, 823.4257, 832.3349, 836.4229, 842.4860, 856.4846, 868.4674, 870.5072, 882.4846, 947.4273, 964.5048, 1017.5235, 1033.5121, 1074.5742, 1090.5784, 1100.5828, 1116.5596, 1118.5635, 1118.5635, 1155.5607, 1165.6437, 1197.6151, 1201.6125, 1213…
S27 gi|332197857 Mass: 22745 Score: 145 Expect: 5.9e-009 Queries matched: 4 proteasome subunit beta type-3-B [Arabidopsis thaliana]
Observed Mr(expt) Mr(calc) Delta Start End Miss Ions Peptide
1589.8430 1588.8357 1588.8573 -0.0215 28 - 41 0 130 R.LGVQLQTIATDFQR.I
1589.8430 1588.8357 1588.8573 -0.0215 28 - 41 0 --- R.LGVQLQTIATDFQR.I
1917.9557 1916.9484 1917.0683 -0.1199 28 - 44 1 --- R.LGVQLQTIATDFQRISK.I
2058.0125 2057.0052 2057.0390 -0.0338 81 - 98 0 --- R.DMKPETFASLVSAILYEK.R + Oxidation (M)
No match to: 713.3970, 734.4764, 768.5107, 842.4875, 850.5101, 870.5187, 882.5383, 951.4711, 1014.4821, 1031.4923, 1045.5361, 1053.4524, 1053.4524, 1089.5219, 1146.5621, 1166.5535, 1209.5576, 1209.5576, 1260.6140, 1262.6224, 1265.6228, 1277.6381, 1277.6381, 1281.6304, 1292.6034, 1293.6257, 1309.6268, 1317.5717, 1317.5717, 1321.5717, 1333.5741, 1349.5746, 1357.6835, 1358.6725, 1362.6580, 1365.5786…
S35 gi|255583952 Mass: 27333 Score: 214 Expect: 7.4e-016 Queries matched: 15 proteasome subunit alpha type, putative [Ricinus communis]
Observed Mr(expt) Mr(calc) Delta Start End Miss Ions Peptide
768.3266 767.3193 767.3198 -0.0005 4 - 11 0 --- R.GSGGGYDR.H
815.4693 814.4620 814.4661 -0.0041 89 - 95 0 --- R.TLVQQAR.N
1144.6124 1143.6051 1143.5964 0.0087 22 - 30 0 --- R.LFQVEYAFK.A
1156.6200 1155.6127 1155.6036 0.0091 12 - 21 0 64 R.HITIFSPEGR.L
1156.6200 1155.6127 1155.6036 0.0091 12 - 21 0 --- R.HITIFSPEGR.L
1220.6277 1219.6204 1219.6084 0.0120 172 - 181 0 --- K.EQEAINFLEK.K
1400.6840 1399.6767 1399.6693 0.0074 105 - 116 0 --- K.YGYEMPVDVLAK.W + Oxidation (M)
1452.7667 1451.7594 1451.7442 0.0152 75 - 88 0 --- K.YLGLLATGMTADAR.T
1468.7689 1467.7616 1467.7391 0.0225 75 - 88 0 14 K.YLGLLATGMTADAR.T + Oxidation (M)
1468.7689 1467.7616 1467.7391 0.0225 75 - 88 0 --- K.YLGLLATGMTADAR.T + Oxidation (M)
1721.9932 1720.9859 1720.9512 0.0347 60 - 74 0 78 K.LLDHTSVTHLFPITK.Y
1721.9932 1720.9859 1720.9512 0.0347 60 - 74 0 --- K.LLDHTSVTHLFPITK.Y
1942.0173 1941.0100 1940.9691 0.0410 229 - 245 0 --- R.VLSTEEIDEHLTAISER.D
2057.0637 2056.0564 2055.9960 0.0604 229 - 246 1 --- R.VLSTEEIDEHLTAISERD.-
2057.0637 2056.0564 2055.9960 0.0604 229 - 246 1 --- R.VLSTEEIDEHLTAISERD.-
No match to: 713.4138, 768.5331, 791.3633, 823.3896, 824.3880, 842.5068, 850.5350, 856.5190, 870.5385, 882.5662, 885.4102, 930.5337, 956.5360, 960.5409, 996.6020, 1017.5709, 1045.5657, 1051.7158, 1096.5153, 1116.5846, 1152.5056, 1164.6119, 1165.7581, 1166.6058, 1170.6279, 1187.6643, 1213.6411, 1251.5287, 1255.5453, 1261.7235, 1272.5695, 1274.6294, 1336.6919, 1337.6938, 1361.7216, 1361.7216, 1399.…
Signal transduction
S57 gi|223531486 Mass: 19420 Score: 108 Expect: 2.9e-005 Queries matched: 6 low molecular weight protein-tyrosine-phosphatase, putative [Ricinus communis]
Observed Mr(expt) Mr(calc) Delta Start End Miss Ions Peptide
933.4561 932.4488 932.4715 -0.0227 25 - 33 0 43 R.SPAAEGVFR.D
933.4561 932.4488 932.4715 -0.0227 25 - 33 0 --- R.SPAAEGVFR.D
975.5222 974.5149 974.4387 0.0762 128 - 135 1 --- K.LMCSYCKK.H
1126.5392 1125.5319 1125.4938 0.0381 116 - 125 0 --- R.DSLPDDAHEK.V
2293.0330 2292.0257 2292.0334 -0.0077 135 - 154 1 47 K.KHDETEVPDPYYGGPQGFEK.V
2293.0330 2292.0257 2292.0334 -0.0077 135 - 154 1 --- K.KHDETEVPDPYYGGPQGFEK.V
No match to: 712.2203, 713.3913, 734.4620, 750.4949, 768.5053, 782.4436, 804.2413, 832.2732, 836.4076, 842.4859, 848.4873, 850.5009, 855.0196, 856.4997, 861.0391, 864.5140, 868.5105, 870.5189, 877.0123, 882.5311, 959.5113, 959.5113, 971.5084, 996.5594, 1017.6317, 1045.5413, 1051.6704, 1066.0446, 1088.5150, 1105.5447, 1105.5447, 1165.7058, 1277.6720, 1327.5885, 1327.5885, 1334.8622, 1383.6803, 142…
S3 gi|55375985 Mass: 29679 Score: 461 Expect: 1.5e-040 Queries matched: 24 14-3-3 family protein [Malus x domestica]
Observed Mr(expt) Mr(calc) Delta Start End Miss Ions Peptide
749.3199 748.3127 748.3351 -0.0225 2 - 8 0 --- M.SPTDSSR.E
770.3582 769.3509 769.4010 -0.0501 137 - 142 0 --- R.YLAEFK.T
816.3891 815.3818 815.4137 -0.0319 17 - 23 0 --- K.LAEQAER.Y
906.3840 905.3768 905.4177 -0.0410 130 - 136 1 --- K.MKGDYHR.Y
917.4451 916.4379 916.5229 -0.0851 68 - 75 0 --- R.IISSIEQK.E
922.3511 921.3438 921.4127 -0.0689 130 - 136 1 --- K.MKGDYHR.Y + Oxidation (M)
1189.6031 1188.5958 1188.6536 -0.0578 222 - 231 0 58 K.DSTLIMQLLR.D
1189.6031 1188.5958 1188.6536 -0.0578 222 - 231 0 --- K.DSTLIMQLLR.D
1205.5682 1204.5609 1204.6485 -0.0876 222 - 231 0 (9) K.DSTLIMQLLR.D + Oxidation (M)
1205.5682 1204.5609 1204.6485 -0.0876 222 - 231 0 --- K.DSTLIMQLLR.D + Oxidation (M)
1350.4617 1349.4544 1349.5519 -0.0975 24 - 33 0 --- R.YEEMVEFMEK.V + Oxidation (M)
1366.4431 1365.4358 1365.5468 -0.1110 24 - 33 0 --- R.YEEMVEFMEK.V + 2 Oxidation (M)
1418.6432 1417.6359 1417.6936 -0.0577 37 - 48 0 80 K.TVDVEELTVEER.N
1418.6432 1417.6359 1417.6936 -0.0577 37 - 48 0 --- K.TVDVEELTVEER.N
1517.8097 1516.8024 1516.8725 -0.0701 49 - 62 1 --- R.NLLSVAYKNVIGAR.R
1713.7283 1712.7210 1712.7675 -0.0465 2 - 16 1 --- M.SPTDSSREENVYMAK.L
1729.6901 1728.6828 1728.7624 -0.0796 2 - 16 1 --- M.SPTDSSREENVYMAK.L + Oxidation (M)
1802.9376 1801.9303 1801.9686 -0.0383 160 - 176 0 94 K.SAQDIALAELAPTHPIR.L
1802.9376 1801.9303 1801.9686 -0.0383 160 - 176 0 --- K.SAQDIALAELAPTHPIR.L
2121.9871 2120.9798 2120.9750 0.0049 232 - 250 0 --- R.DNLTLWTSDITDDAGDEIK.E
2144.9353 2143.9280 2143.9797 -0.0516 203 - 221 0 --- K.QAFDEAISELDTLGEESYK.D
2331.2229 2330.2156 2330.1946 0.0210 177 - 196 0 127 R.LGLALNFSVFYYEILNSPDR.A
2331.2229 2330.2156 2330.1946 0.0210 177 - 196 0 --- R.LGLALNFSVFYYEILNSPDR.A
3331.8315 3330.8242 3330.6176 0.2066 203 - 231 1 --- K.QAFDEAISELDTLGEESYKDSTLIMQLLR.D + Oxidation (M)
No match to: 700.3505, 712.2888, 713.3378, 768.4398, 842.4599, 844.4513, 870.4851, 882.4597, 894.4623, 945.4756, 1112.5575, 1130.5222, 1140.5519, 1141.6151, 1141.6151, 1177.4835, 1206.5421, 1210.4966, 1221.5743, 1222.5262, 1238.4852, 1252.5897, 1263.5208, 1282.5714, 1292.6139, 1294.5824, 1302.5809, 1324.6549, 1330.5367, 1346.4968, 1371.6250, 1374.6687, 1384.7382, 1394.5759, 1424.5822, 1427.6151, …
Cell transport
S42 gi|195625552 Mass: 25156 Score: 215 Expect: 5.9e-016 Queries matched: 10 GTP-binding nuclear protein Ran-A1 [Zea mays]
Observed Mr(expt) Mr(calc) Delta Start End Miss Ions Peptide
787.3909 786.3837 786.4137 -0.0300 138 - 143 0 --- K.QVTFHR.K
909.4355 908.4282 908.4617 -0.0335 103 - 109 0 29 K.NVPTWHR.D
909.4355 908.4282 908.4617 -0.0335 103 - 109 0 --- K.NVPTWHR.D
960.4431 959.4358 959.4712 -0.0354 33 - 40 0 --- R.HLTGEFEK.K
1116.5425 1115.5352 1115.5723 -0.0371 32 - 40 1 --- K.RHLTGEFEK.K
1228.5876 1227.5803 1227.6135 -0.0332 146 - 155 0 53 K.NLQYYEISAK.S
1228.5876 1227.5803 1227.6135 -0.0332 146 - 155 0 --- K.NLQYYEISAK.S
1761.8612 1760.8539 1760.8885 -0.0346 156 - 169 0 86 K.SNYNFEKPFLYLAR.K
1761.8612 1760.8539 1760.8885 -0.0346 156 - 169 0 --- K.SNYNFEKPFLYLAR.K
2691.2500 2690.2427 2690.3737 -0.1309 1 - 26 1 --- -.MALPNQQGVDYPSFKLVIVGDGGTGK.T
No match to: 713.3884, 768.5015, 770.3661, 842.4763, 850.5015, 870.5083, 879.4766, 882.5266, 891.4722, 900.4669, 907.4201, 913.4304, 925.4269, 941.4230, 941.4230, 966.4531, 1045.5240, 1051.6741, 1089.5215, 1118.5946, 1165.7062, 1250.5728, 1397.7190, 1404.5558, 1404.5558, 1408.5551, 1420.5487, 1421.5994, 1436.5437, 1515.7357, 1515.7357, 1537.7118, 1622.7770, 1622.7770, 1644.7572, 1649.7898, 1649.7…
Nucleotide metabolism
S9 gi|255540363 Mass: 26607 Score: 88 Expect: 0.0032 Queries matched: 8 nucleoside diphosphate kinase, putative [Ricinus communis]
Observed Mr(expt) Mr(calc) Delta Start End Miss Ions Peptide
892.4627 891.4554 891.4854 -0.0300 219 - 225 0 --- R.EVALWFK.E
916.4510 915.4437 915.4774 -0.0336 196 - 204 0 --- R.GDLAVQTGR.N
1495.7252 1494.7179 1494.7175 0.0005 205 - 218 1 --- R.NVVHGSDSPENGKR.E
1667.8948 1666.8875 1666.8890 -0.0014 180 - 195 0 58 K.LIGSTDPLQAEPGTIR.G
1667.8948 1666.8875 1666.8890 -0.0014 180 - 195 0 --- K.LIGSTDPLQAEPGTIR.G
1795.9977 1794.9904 1794.9839 0.0065 179 - 195 1 --- R.KLIGSTDPLQAEPGTIR.G
2237.1104 2236.1031 2236.0831 0.0200 196 - 217 1 --- R.GDLAVQTGRNVVHGSDSPENGK.R
2237.1104 2236.1031 2236.0831 0.0200 196 - 217 1 --- R.GDLAVQTGRNVVHGSDSPENGK.R
No match to: 712.2780, 745.4123, 806.4518, 811.4154, 832.3399, 841.4822, 842.4899, 848.4628, 859.3597, 861.3740, 864.4253, 865.3687, 867.4029, 875.3732, 877.3686, 889.3729, 891.3695, 893.3626, 894.4059, 910.4085, 912.3893, 915.4031, 924.4491, 929.5060, 930.4816, 932.4304, 940.4145, 942.4385, 945.5230, 947.4523, 947.4523, 958.4085, 958.4085, 962.5407, 969.4143, 974.4193, 985.4086, 999.4442, 1081.4…
Other and unknown biological processes
S56 gi|224831511 Mass: 19849 Score: 201 Expect: 1.5e-014 Queries matched: 15 thiazole biosynthetic enzyme [Carica papaya]
Observed Mr(expt) Mr(calc) Delta Start End Miss Ions Peptide
910.5389 909.5317 909.5759 -0.0443 16 - 23 0 --- K.ILARPNVK.L
1306.6514 1305.6441 1305.6751 -0.0310 4 - 15 0 --- K.HAALFTSTIMSK.I
1322.6367 1321.6294 1321.6700 -0.0406 4 - 15 0 --- K.HAALFTSTIMSK.I + Oxidation (M)
1402.7557 1401.7484 1401.7867 -0.0383 24 - 36 0 56 K.LFNAVAAEDLIVK.G
1402.7557 1401.7484 1401.7867 -0.0383 24 - 36 0 --- K.LFNAVAAEDLIVK.G
1487.6393 1486.6320 1486.6618 -0.0298 139 - 152 0 --- R.MGPTFGAMMISGQK.A + 2 Oxidation (M)
1503.6300 1502.6227 1502.6567 -0.0340 139 - 152 0 --- R.MGPTFGAMMISGQK.A + 3 Oxidation (M)
2184.0659 2183.0586 2183.0965 -0.0379 118 - 138 0 109 R.EIVPGMIVTGMEVAEIDGAPR.M
2184.0659 2183.0586 2183.0965 -0.0379 118 - 138 0 --- R.EIVPGMIVTGMEVAEIDGAPR.M
2200.0815 2199.0742 2199.0914 -0.0172 118 - 138 0 (98) R.EIVPGMIVTGMEVAEIDGAPR.M + Oxidation (M)
2200.0815 2199.0742 2199.0914 -0.0172 118 - 138 0 --- R.EIVPGMIVTGMEVAEIDGAPR.M + Oxidation (M)
2216.0779 2215.0706 2215.0864 -0.0157 118 - 138 0 (45) R.EIVPGMIVTGMEVAEIDGAPR.M + 2 Oxidation (M)
2216.0779 2215.0706 2215.0864 -0.0157 118 - 138 0 --- R.EIVPGMIVTGMEVAEIDGAPR.M + 2 Oxidation (M)
2691.2898 2690.2825 2690.3077 -0.0251 90 - 114 1 --- K.SIGMIDNVPGMKALDMNVAEDAIVR.L + 2 Oxidation (M)
2691.2898 2690.2825 2690.3077 -0.0251 90 - 114 1 --- K.SIGMIDNVPGMKALDMNVAEDAIVR.L + 2 Oxidation (M)
No match to: 713.3805, 734.4593, 750.4904, 768.4972, 782.4404, 842.4683, 843.3440, 848.4832, 850.4974, 851.3991, 856.4842, 868.5081, 870.4991, 878.4292, 882.5256, 950.4426, 996.5538, 1028.5692, 1051.6689, 1055.4872, 1056.4899, 1072.4889, 1114.5941, 1136.5472, 1155.5537, 1165.7018, 1225.6112, 1334.6780, 1334.8522, 1370.6406, 1371.6504, 1391.7080, 1394.5924, 1398.5869, 1410.5837, 1418.6530, 1423.63…
S1 gi|297739928 Mass: 143450 Score: 78 Expect: 0.027 Queries matched: 29 unnamed protein product [Vitis vinifera]
Observed Mr(expt) Mr(calc) Delta Start End Miss Ions Peptide
725.3379 724.3307 724.3248 0.0059 1068 - 1073 1 --- R.KCSMEK.S
730.3887 729.3814 729.4133 -0.0319 394 - 399 1 --- K.KAQVER.E
779.3532 778.3459 778.3708 -0.0250 964 - 970 0 --- R.LEESSSK.Y
788.3785 787.3712 787.4075 -0.0363 348 - 353 0 33 K.EIEELR.A
789.3735 788.3662 788.4392 -0.0730 1180 - 1186 1 --- K.NSIEKAK.L
842.4630 841.4557 841.5021 -0.0464 61 - 68 0 --- K.DIVVAAVR.G
875.3954 874.3881 874.4396 -0.0515 750 - 757 0 --- K.LDGLNSEK.T
894.4308 893.4235 893.4858 -0.0623 812 - 818 1 --- K.ETEFKLK.N
1165.6155 1164.6082 1164.5774 0.0308 827 - 836 1 --- K.LEGEKAYAER.E
1185.4767 1184.4694 1184.5210 -0.0516 423 - 431 1 --- R.DENHDHYKK.Q
1199.4994 1198.4921 1198.5717 -0.0796 964 - 973 1 --- R.LEESSSKYEK.I
1206.5016 1205.4943 1205.6074 -0.1131 697 - 707 0 --- K.SSICQNSVQLK.S
1343.6088 1342.6015 1342.6187 -0.0172 499 - 510 0 --- K.NALEDCTLPDPR.A
1559.7552 1558.7479 1558.7773 -0.0294 783 - 796 1 --- K.EISHLSSCSLAREK.E
1590.7573 1589.7500 1589.7507 -0.0007 167 - 179 0 --- K.QILDLMEFGESHR.H + Oxidation (M)
1616.7756 1615.7683 1615.7590 0.0093 265 - 279 0 --- K.LSEGAESQGSHVPYR.D
1624.7662 1623.7589 1623.7715 -0.0126 437 - 450 1 --- R.DTWCPGNLSQKTFK.E
1646.7612 1645.7539 1645.8232 -0.0693 582 - 594 0 --- K.QLQEQIELLEMEK.S + Oxidation (M)
1647.6942 1646.6869 1646.7688 -0.0819 69 - 84 0 --- R.GFNGTVFAYGQTNSGK.T
1666.7571 1665.7498 1665.8396 -0.0897 943 - 956 1 --- K.LNISNSDLKMFQEK.A
1682.7196 1681.7123 1681.8345 -0.1221 943 - 956 1 --- K.LNISNSDLKMFQEK.A + Oxidation (M)
1946.8961 1945.8888 1945.9129 -0.0241 265 - 282 1 --- K.LSEGAESQGSHVPYRDSK.I
2037.9006 2036.8933 2036.9915 -0.0982 356 - 372 0 --- K.LQGSHSEHFEEEILNLR.N
2037.9006 2036.8933 2036.9915 -0.0982 356 - 372 0 --- K.LQGSHSEHFEEEILNLR.N
2053.8667 2052.8594 2053.0514 -0.1919 732 - 749 0 --- K.LLLCNQSADLHTQIEDLK.L
2248.1619 2247.1546 2247.1430 0.0117 499 - 518 1 --- K.NALEDCTLPDPRALLHVTNR.R
2265.0564 2264.0491 2264.2310 -0.1819 323 - 343 1 --- R.ALRVTNCAHVNEILTDAALLK.R
2265.0564 2264.0491 2264.1171 -0.0680 923 - 942 1 --- K.EEAVFRNETLTAELEALSDK.L
2749.3518 2748.3445 2748.3203 0.0242 897 - 920 0 --- K.LEVFAFEMETTIASLEEELAAAYR.D + Oxidation (M)
No match to: 700.3661, 712.2793, 713.3412, 717.3407, 728.3441, 734.3784, 763.3447, 768.4440, 785.3929, 804.3566, 806.3576, 832.3426, 862.4399, 864.4341, 870.4963, 882.4680, 920.3482, 950.4574, 981.4078, 1139.5083, 1167.5638, 1177.4747, 1215.5148, 1231.4746, 1231.4746, 1249.5017, 1295.6816, 1295.6816, 1341.6406, 1359.5658, 1359.5658, 1543.7665, 1547.7638, 1575.7529, 1575.7529, 1581.6406, 1598.6278…
S25 gi|296090224 Mass: 22358 Score: 112 Expect: 1.2e-005 Queries matched: 4 unnamed protein product [Vitis vinifera]
Observed Mr(expt) Mr(calc) Delta Start End Miss Ions Peptide
1277.6310 1276.6237 1276.6564 -0.0326 95 - 105 0 69 R.WLAYGEVINGR.F
1277.6310 1276.6237 1276.6564 -0.0326 95 - 105 0 --- R.WLAYGEVINGR.F
1375.6797 1374.6724 1374.7044 -0.0320 49 - 60 0 36 K.QGADRPLWFASK.Q
1375.6797 1374.6724 1374.7044 -0.0320 49 - 60 0 --- K.QGADRPLWFASK.Q
No match to: 713.3897, 734.4704, 750.4981, 768.5062, 782.4536, 842.4800, 848.4954, 850.5070, 855.0240, 856.4960, 868.5151, 870.5109, 882.5344, 978.4722, 978.4722, 996.5673, 1031.4869, 1045.5289, 1051.6794, 1089.5160, 1106.4989, 1110.4895, 1122.4933, 1138.4844, 1165.7157, 1260.6045, 1263.6025, 1281.6266, 1292.5930, 1293.6171, 1309.6215, 1317.5658, 1317.5658, 1321.5626, 1333.5631, 1334.8671, 1358.6…
S28 gi|222843535 Mass: 64038 Score: 84 Expect: 0.0074 Queries matched: 9 predicted protein [Populus trichocarpa]
Observed Mr(expt) Mr(calc) Delta Start End Miss Ions Peptide
788.3964 787.3891 787.4228 -0.0337 99 - 105 0 --- K.GWDLGIK.T
820.3919 819.3846 819.4239 -0.0392 82 - 88 1 --- R.DRGTPFK.F
868.5132 867.5060 867.5178 -0.0118 523 - 529 1 --- K.LEHKTLK.E
1042.4799 1041.4726 1041.5091 -0.0364 511 - 519 0 --- K.ALEIDPDNR.D
1179.5613 1178.5540 1178.5965 -0.0424 550 - 560 1 --- K.MSKVGSLESNK.A
1389.6143 1388.6070 1388.6419 -0.0349 325 - 336 0 66 K.TDEEQVIDGLDR.A
1389.6143 1388.6070 1388.6419 -0.0349 325 - 336 0 --- K.TDEEQVIDGLDR.A
1465.7137 1464.7064 1464.8340 -0.1276 300 - 312 1 --- K.LIGKLQDGTVFFK.K
2006.9810 2005.9737 2005.9626 0.0111 325 - 342 1 --- K.TDEEQVIDGLDRAVSTMK.K
No match to: 713.3892, 734.4653, 750.4951, 768.5032, 782.4488, 817.4050, 842.4765, 848.4882, 850.5022, 856.4870, 870.5068, 877.0106, 882.5319, 925.4146, 936.4401, 996.5614, 1006.5191, 1045.5253, 1051.6735, 1076.5720, 1097.5305, 1145.5085, 1165.7069, 1197.6238, 1211.6252, 1231.6150, 1261.6561, 1328.6357, 1329.6088, 1336.6913, 1435.6731, 1435.6731, 1473.6614, 1475.7080, 1479.6467, 1479.6467, 1487.6…
S52 gi|224128476 Mass: 37368 Score: 143 Expect: 9.3e-009 Queries matched: 6 predicted protein [Populus trichocarpa]
Observed Mr(expt) Mr(calc) Delta Start End Miss Ions Peptide
856.5065 855.4993 855.5429 -0.0437 147 - 154 0 --- K.LLDVLGVK.S
1223.6589 1222.6516 1222.6597 -0.0081 223 - 233 0 --- R.FIEAGSPYVLK.L
1825.9861 1824.9788 1824.9985 -0.0197 139 - 154 1 --- K.EFHEALDKLLDVLGVK.S
1833.0068 1831.9995 1831.9832 0.0164 242 - 259 0 124 R.LPYLASSGPGFALLEAAR.K
1833.0068 1831.9995 1831.9832 0.0164 242 - 259 0 --- R.LPYLASSGPGFALLEAAR.K
2336.3469 2335.3396 2335.3263 0.0133 184 - 205 0 --- K.LAILNSPVTVSSPVPGLFQQLR.I
No match to: 713.4006, 733.4069, 734.4794, 750.5084, 768.5177, 802.4097, 816.4653, 842.4930, 850.5156, 859.4145, 861.0521, 868.5328, 870.5259, 877.0289, 882.5499, 893.0009, 937.4428, 994.4631, 996.5814, 998.4574, 1005.3953, 1045.5498, 1049.5468, 1051.6970, 1070.5624, 1081.5100, 1091.5134, 1102.5911, 1109.5536, 1124.5000, 1148.5454, 1158.6145, 1165.7336, 1170.6005, 1188.5900, 1226.6218, 1245.6302,…
S21 gi|222840697 Mass: 37869 Score: 81 Expect: 0.015 Queries matched: 11 predicted protein [Populus trichocarpa]
Observed Mr(expt) Mr(calc) Delta Start End Miss Ions Peptide
1011.5579 1010.5506 1010.4668 0.0838 76 - 86 0 --- R.AASGSADFSAK.L
1155.5741 1154.5668 1154.5819 -0.0151 201 - 211 0 --- R.YITTADGSTVK.F
1410.7451 1409.7378 1409.7415 -0.0037 128 - 139 0 38 R.IFDLNRPDAPPR.E
1410.7451 1409.7378 1409.7415 -0.0037 128 - 139 0 --- R.IFDLNRPDAPPR.E
1632.9572 1631.9499 1631.8154 0.1345 330 - 344 1 --- K.IEGFHISGEGKTTEK.E
1632.9572 1631.9499 1631.8154 0.1345 330 - 344 1 --- K.IEGFHISGEGKTTEK.E
1785.9170 1784.9097 1784.7597 0.1501 223 - 238 0 --- K.SYDMPCNVESASLEPK.L + Oxidation (M)
1792.9093 1791.9020 1792.0107 -0.1087 125 - 139 1 --- K.ILRIFDLNRPDAPPR.E
1816.8600 1815.8527 1815.7911 0.0617 278 - 295 0 --- R.FSPGGESYASGSEDGTIR.I
1945.0667 1944.0594 1944.0527 0.0067 180 - 197 1 --- K.IVQTLETKSPVTSAEVSR.D
2182.1511 2181.1438 2181.0081 0.1357 223 - 242 1 --- K.SYDMPCNVESASLEPKLGNK.F
No match to: 700.3671, 703.3596, 712.2918, 727.3463, 737.3984, 749.4109, 832.3547, 842.5131, 870.5487, 939.3899, 939.3899, 944.4144, 994.5515, 998.5046, 998.5046, 1012.5861, 1043.5544, 1059.5615, 1068.5564, 1075.5337, 1090.5394, 1094.5292, 1096.5813, 1099.6251, 1106.5516, 1117.5958, 1117.5958, 1128.5491, 1131.6106, 1139.6731, 1146.5972, 1159.5514, 1159.5514, 1218.6125, 1238.5547, 1243.6190, 1243.…
