# Supplementary material for: Two-dimensional gel electrophoresis data in support of leaf comparative proteomics of two citrus species differing in boron-tolerance
Source: Data Brief. 2015 May 5;4:44–6. doi: 10.1016/j.dib.2015.04.018 (PMC4510397; doi:10.1016/j.dib.2015.04.018)
Supplement: Supplementary file 1 — Supplementary data [file mmc1.zip › 2015DataInBriefSupplementaryResision/2015DataSupplementary Table 4.xls]

## Sheet: Sheet1
Table 4. Master list of proteins identified in MALDI TOF/TOF MS from B-toxic Citrus grandis leaves using 2-DE and DIGE experiments
Carbohydrate and energy metabolism
G8 gi|255570589 Mass: 24336 Score: 205 Expect: 5.9e-015 Queries matched: 7 Thylakoid lumenal 17.4 kDa protein, chloroplast precursor, putative [Ricinus communis]
Observed Mr(expt) Mr(calc) Delta Start End Miss Ions Peptide
913.4534 912.4461 912.4705 -0.0244 146 - 154 0 --- K.AYAVGASFK.G
1192.6008 1191.5935 1191.5883 0.0052 155 - 165 0 77 K.GVDFSNAVLDR.V
1192.6008 1191.5935 1191.5883 0.0052 155 - 165 0 --- K.GVDFSNAVLDR.V
1880.9274 1879.9201 1879.9825 -0.0624 1 - 17 1 --- -.MATISFPLSVRSLSSER.S
1880.9274 1879.9201 1879.9825 -0.0624 1 - 17 1 --- -.MATISFPLSVRSLSSER.S
2248.2920 2247.2847 2247.1647 0.1200 87 - 107 0 112 K.AFVGNTIGQANGVYDKPIDLR.F
2248.2920 2247.2847 2247.1647 0.1200 87 - 107 0 --- K.AFVGNTIGQANGVYDKPIDLR.F
No match to: 700.3833, 703.3558, 705.3622, 707.3633, 708.3584, 710.3665, 712.3321, 713.3860, 716.3837, 718.3829, 724.4293, 729.3564, 734.4991, 738.3803, 741.4857, 744.3823, 749.3409, 750.4954, 753.4017, 760.3567, 768.4973, 774.4006, 798.3966, 832.3926, 842.5112, 848.5076, 850.4962, 856.5132, 868.5095, 870.5353, 882.5173, 935.4763, 954.3632, 970.4733, 971.5031, 971.5031, 990.5404, 993.5148, 996.54…
G47 gi|224128069 Mass: 18251 Score: 146 Expect: 4.6e-009 Queries matched: 9 thylakoid membrane phosphoprotein 14 kDa[Populus trichocarpa]
Observed Mr(expt) Mr(calc) Delta Start End Miss Ions Peptide
988.4899 987.4827 987.5501 -0.0675 149 - 156 0 52 K.NLVFKPDR.E
988.4899 987.4827 987.5501 -0.0675 149 - 156 0 --- K.NLVFKPDR.E
1656.8224 1655.8151 1655.8036 0.0115 1 - 16 0 --- -.MASLSVSSSSTIIDSR.A + Oxidation (M)
2424.2385 2423.2312 2423.2478 -0.0166 22 - 45 0 --- R.LASASASSPSCISLPTLPIQSHTR.A
2424.2385 2423.2312 2423.2478 -0.0166 22 - 45 0 --- R.LASASASSPSCISLPTLPIQSHTR.A
No match to: 713.3618, 734.4396, 750.4691, 768.4745, 779.4052, 782.4200, 842.4437, 848.4621, 850.4716, 868.4832, 870.4751, 882.5008, 970.4662, 971.4700, 976.4054, 992.3976, 996.5264, 1008.3891, 1017.6033, 1051.4601, 1051.6371, 1131.6332, 1165.6699, 1197.6554, 1254.5306, 1334.8164, 1340.5782, 1447.6235, 1447.6235, 1448.8446, 1463.6189, 1473.5541, 1479.6187, 1484.6141, 1617.9891, 1732.0289, 1786.71…
G48 gi|224128069 Mass: 18251 Score: 173 Expect: 4.6e-009 Queries matched: 9 thylakoid membrane phosphoprotein 14 kDa[Populus trichocarpa]
Observed Mr(expt) Mr(calc) Delta Start End Miss Ions Peptide
988.4899 987.4827 987.5501 -0.0675 149 - 156 0 50 K.NLVFKPDR.E
988.4899 987.4827 987.5501 -0.0675 149 - 156 0 --- K.NLVFKPDR.E
1656.8224 1655.8151 1655.8036 0.0115 1 - 16 0 --- -.MASLSVSSSSTIIDSR.A + Oxidation (M)
2424.2385 2423.2312 2423.2478 -0.0166 22 - 45 0 --- R.LASASASSPSCISLPTLPIQSHTR.A
2424.2385 2423.2312 2423.2478 -0.0166 22 - 45 0 --- R.LASASASSPSCISLPTLPIQSHTR.A
No match to: 713.3618, 734.4396, 750.4691, 768.4745, 779.4052, 782.4200, 842.4437, 848.4621, 850.4716, 868.4832, 870.4751, 882.5008, 970.4662, 971.4700, 976.4054, 992.3976, 996.5264, 1008.3891, 1017.6033, 1051.4601, 1051.6371, 1131.6332, 1165.6699, 1197.6554, 1254.5306, 1334.8164, 1340.5782, 1447.6235, 1447.6235, 1448.8446, 1463.6189, 1473.5541, 1479.6187, 1484.6141, 1617.9891, 1732.0289, 1786.71…
G10 gi|296875326 Mass: 54721 Score: 83 Expect: 0.0087 Queries matched: 15 violaxanthin de-epoxidase [Citrus sinensis]
Observed Mr(expt) Mr(calc) Delta Start End Miss Ions Peptide
922.5018 921.4945 921.4668 0.0277 372 - 379 1 --- K.SVGRDFNK.F
958.5355 957.5282 957.5396 -0.0114 269 - 276 0 --- K.LIGNLSWR.I
997.4686 996.4614 996.4665 -0.0051 279 - 287 0 --- R.TPDGGFFTR.S
1025.5082 1024.5009 1024.5011 -0.0002 425 - 432 0 --- K.TEMTLFQR.L
1069.4760 1068.4687 1068.5056 -0.0369 53 - 61 1 --- K.KSTCSQLMR.S + Oxidation (M)
1069.4760 1068.4687 1068.5056 -0.0369 53 - 61 1 --- K.KSTCSQLMR.S + Oxidation (M)
1206.5343 1205.5270 1205.5849 -0.0579 454 - 463 0 --- K.EEMDLLSELK.M
1288.6350 1287.6277 1287.6194 0.0084 411 - 421 0 --- K.EVEQLEGEVEK.V
1342.6680 1341.6607 1341.7478 -0.0871 36 - 46 1 --- R.MVYYRGIVTLK.I
1358.6334 1357.6261 1357.7427 -0.1166 36 - 46 1 --- R.MVYYRGIVTLK.I + Oxidation (M)
1381.6914 1380.6841 1380.6343 0.0498 464 - 475 0 --- K.MEASEVENLFGR.A
1382.7517 1381.7444 1381.7453 -0.0008 357 - 368 0 --- K.TVPETIVPELER.A
1820.9094 1819.9021 1819.8417 0.0605 324 - 337 0 44 K.IQNEPDDYVFVYYR.G
1820.9094 1819.9021 1819.8417 0.0605 324 - 337 0 --- K.IQNEPDDYVFVYYR.G
1849.8768 1848.8695 1848.8067 0.0629 338 - 354 0 --- R.GSNDAWDGYGGAFLYTR.S
No match to: 701.4430, 712.2921, 728.3938, 740.3909, 768.4962, 787.4642, 803.4158, 832.3423, 842.4952, 870.5324, 895.4150, 912.4898, 940.4689, 944.4618, 956.4678, 960.5016, 970.5178, 972.4644, 976.4683, 986.4887, 1031.5482, 1034.5084, 1055.5316, 1080.5881, 1082.5005, 1085.5989, 1085.5989, 1098.4733, 1128.5587, 1144.5555, 1145.5612, 1166.6416, 1167.5428, 1167.5428, 1173.5258, 1183.5573, 1184.5642,…
G14 gi|100380 Mass: 25913 Score: 405 Expect: 5.9e-035 Queries matched: 15 ribulose-bisphosphate carboxylase activase (EC 6.3.4.-) (clone TA1.1) - common tobacco (fragment)
Observed Mr(expt) Mr(calc) Delta Start End Miss Ions Peptide
895.3950 894.3877 894.4083 -0.0205 149 - 155 0 --- R.VYDDEVR.K
940.4499 939.4426 939.4603 -0.0177 100 - 106 0 42 K.FYWAPTR.E
940.4499 939.4426 939.4603 -0.0177 100 - 106 0 --- K.FYWAPTR.E
1120.5272 1119.5199 1119.6036 -0.0837 7 - 15 1 --- R.YREAAEIIR.K
1340.5961 1339.5888 1339.6309 -0.0421 100 - 109 1 11 K.FYWAPTREDR.I
1340.5961 1339.5888 1339.6309 -0.0421 100 - 109 1 --- K.FYWAPTREDR.I
1344.6110 1343.6037 1343.6332 -0.0295 97 - 106 1 --- R.MEKFYWAPTR.E + Oxidation (M)
1769.8818 1768.8745 1768.7694 0.1051 17 - 33 0 --- K.GNMCCLFINDLDAGAGR.M
1882.9838 1881.9765 1881.9624 0.0141 130 - 146 0 108 K.IVDTFPGQSIDFFGALR.A
1882.9838 1881.9765 1881.9624 0.0141 130 - 146 0 --- K.IVDTFPGQSIDFFGALR.A
2063.1042 2062.0969 2062.0516 0.0453 190 - 206 1 106 K.LLEYGNMLVQEQENVKR.V
2063.1042 2062.0969 2062.0516 0.0453 190 - 206 1 --- K.LLEYGNMLVQEQENVKR.V
2079.0732 2078.0659 2078.0466 0.0194 190 - 206 1 --- K.LLEYGNMLVQEQENVKR.V + Oxidation (M)
2089.2075 2088.2002 2088.1619 0.0384 75 - 93 0 90 R.VPIIVTGNDFSTLYAPLIR.D
2089.2075 2088.2002 2088.1619 0.0384 75 - 93 0 --- R.VPIIVTGNDFSTLYAPLIR.D
No match to: 709.3526, 710.4058, 712.2731, 724.3303, 728.4323, 755.3861, 772.4099, 787.4123, 791.4321, 793.3884, 809.4221, 818.4658, 825.4013, 826.4239, 828.4214, 832.3144, 836.4676, 886.4452, 890.4885, 938.4426, 944.4432, 951.5023, 956.4448, 956.4448, 968.4466, 970.4456, 972.4337, 972.4337, 1006.5166, 1047.5023, 1049.5099, 1055.5591, 1097.5502, 1098.5739, 1104.5135, 1114.5646, 1127.5397, 1145.53…
G 23 gi|13430338 Mass: 47458 Score: 222 Expect: 1.2e-016 Queries matched: 17 rubisco activase [Zantedeschia aethiopica]
Observed Mr(expt) Mr(calc) Delta Start End Miss Ions Peptide
787.4141 786.4068 786.4235 -0.0167 210 - 216 0 --- R.EAADIIR.K
895.4008 894.3935 894.4083 -0.0147 350 - 356 0 --- R.VYDDEVR.K
940.4545 939.4472 939.4603 -0.0131 301 - 307 0 22 K.FYWAPTR.D
940.4545 939.4472 939.4603 -0.0131 301 - 307 0 --- K.FYWAPTR.D
1591.7633 1590.7560 1590.8187 -0.0627 311 - 325 1 --- R.VGVCTGIFRSDNVPK.E
1597.7582 1596.7509 1596.8511 -0.1002 371 - 385 0 --- R.LVNSLEGPPTFAQPK.M
1598.7561 1597.7488 1597.7050 0.0438 220 - 234 0 --- K.MCCLFINDLDAGAGR.M
1614.7770 1613.7697 1613.7000 0.0698 220 - 234 0 --- K.MCCLFINDLDAGAGR.M + Oxidation (M)
1725.8494 1724.8421 1724.9169 -0.0748 36 - 52 1 --- K.TVNPSLGHGRTSTGTLK.V
1883.0044 1881.9971 1881.9624 0.0347 331 - 347 0 92 K.LVDTFPGQSIDFFGALR.A
1883.0044 1881.9971 1881.9624 0.0347 331 - 347 0 --- K.LVDTFPGQSIDFFGALR.A
1985.0568 1984.0495 1983.8810 0.1685 69 - 85 0 --- R.WAGLYTDTSDDQQDITR.G
1985.0568 1984.0495 1983.8810 0.1685 69 - 85 0 --- R.WAGLYTDTSDDQQDITR.G
2063.1230 2062.1157 2062.0516 0.0641 391 - 407 1 --- K.LLEYGNMLVQEQENVKR.V
2079.0825 2078.0752 2078.0466 0.0287 391 - 407 1 --- K.LLEYGNMLVQEQENVKR.V + Oxidation (M)
2089.2319 2088.2246 2088.1619 0.0628 276 - 294 0 64 R.VPIIVTGNDFSTLYAPLIR.D
2089.2319 2088.2246 2088.1619 0.0628 276 - 294 0 --- R.VPIIVTGNDFSTLYAPLIR.D
No match to: 700.3480, 704.3727, 709.3445, 712.2742, 713.3107, 724.3427, 728.3976, 734.4657, 746.3924, 747.3773, 763.4009, 764.3983, 768.4804, 774.4291, 792.4068, 796.4322, 801.3691, 812.4138, 818.4128, 819.3905, 832.3194, 842.4818, 850.4617, 864.4825, 870.5084, 882.4939, 938.4665, 944.4472, 956.4475, 972.4398, 1020.4902, 1022.5256, 1127.5417, 1145.5427, 1145.5427, 1228.5721, 1251.5990, 1266.5955…
G34 gi|170239 Mass: 47440 Score: 450 Expect: 1.9e-039 Queries matched: 20 glyceraldehyde-3-phosphate dehydrogenase B-subunit precursor [Nicotiana tabacum]
Observed Mr(expt) Mr(calc) Delta Start End Miss Ions Peptide
724.3650 723.3577 723.4027 -0.0450 164 - 170 0 --- K.HIQAGAK.K
756.4695 755.4622 755.4653 -0.0031 283 - 289 0 --- K.LNGIALR.V
811.4342 810.4269 810.4348 -0.0079 243 - 249 0 --- R.LLDASHR.D
833.4547 832.4474 832.4555 -0.0081 57 - 64 0 --- K.VAINGFGR.I
1067.6228 1066.6155 1066.6750 -0.0595 271 - 280 0 27 K.AVSLVLPQLK.G
1067.6228 1066.6155 1066.6750 -0.0595 271 - 280 0 --- K.AVSLVLPQLK.G
1263.6200 1262.6127 1262.6255 -0.0127 308 - 319 0 84 K.GITAEDVNAAFR.K
1263.6200 1262.6127 1262.6255 -0.0127 308 - 319 0 --- K.GITAEDVNAAFR.K
1379.6409 1378.6336 1378.6353 -0.0017 400 - 409 1 --- K.WRSHWMSFAR.Q + Oxidation (M)
1391.7195 1390.7122 1390.7204 -0.0082 307 - 319 1 95 K.KGITAEDVNAAFR.K
1391.7195 1390.7122 1390.7204 -0.0082 308 - 320 1 --- K.GITAEDVNAAFRK.A
1555.6814 1554.6741 1554.6733 0.0009 229 - 242 0 65 K.GTMTTTHSYTGDQR.L
1555.6814 1554.6741 1554.6733 0.0009 229 - 242 0 --- K.GTMTTTHSYTGDQR.L
1571.6563 1570.6490 1570.6682 -0.0192 229 - 242 0 (46) K.GTMTTTHSYTGDQR.L + Oxidation (M)
1571.6563 1570.6490 1570.6682 -0.0192 229 - 242 0 --- K.GTMTTTHSYTGDQR.L + Oxidation (M)
1599.7878 1598.7805 1598.8151 -0.0346 78 - 93 0 --- K.DSPLDVVVVNDSGGVK.N
1727.8872 1726.8799 1726.9100 -0.0301 77 - 93 1 --- R.KDSPLDVVVVNDSGGVK.N
1772.8344 1771.8271 1771.7954 0.0317 366 - 379 0 109 K.VVAWYDNEWGYSQR.V
1772.8344 1771.8271 1771.7954 0.0317 366 - 379 0 --- K.VVAWYDNEWGYSQR.V
1807.9958 1806.9885 1806.9021 0.0864 402 - 415 1 --- R.SHWMSFARQILLMR.N + 2 Oxidation (M)
No match to: 700.2965, 712.2776, 713.3061, 714.2833, 715.3080, 718.3030, 719.3031, 727.3170, 729.2982, 730.2818, 731.3013, 739.4454, 743.2963, 746.2635, 747.2922, 758.4740, 763.2769, 768.4705, 772.3347, 777.3478, 779.3587, 794.3722, 799.3497, 816.4235, 826.3557, 832.3343, 842.4976, 979.4485, 1039.4601, 1043.4950, 1069.6205, 1165.6283, 1175.5829, 1202.7180, 1202.7180, 1234.6598, 1245.6371, 1277.66…
G45 gi|313585890 Mass: 50053 Score: 571 Expect: 1.5e-051 Queries matched: 19 phosphoglycerate kinase [Nicotiana benthamiana]
Observed Mr(expt) Mr(calc) Delta Start End Miss Ions Peptide
834.3280 833.3207 833.3919 -0.0712 204 - 210 0 --- K.NEPEFAK.K
849.3847 848.3774 848.4028 -0.0254 351 - 358 0 --- K.FAPDANSK.I
1102.6096 1101.6023 1101.6294 -0.0271 266 - 276 0 60 K.RPFAAIVGGSK.V
1102.6096 1101.6023 1101.6294 -0.0271 266 - 276 0 --- K.RPFAAIVGGSK.V
1198.6649 1197.6576 1197.7332 -0.0756 158 - 168 0 --- R.LSELLGIQVVK.V
1220.6543 1219.6470 1219.7401 -0.0930 133 - 143 0 --- K.VILSTHLGRPK.G
1501.7853 1500.7780 1500.8762 -0.0982 277 - 290 1 --- K.VSSKIGVIESLLEK.C
1755.8019 1754.7946 1754.8337 -0.0391 391 - 405 0 --- K.TVIWNGPMGVFEFDK.F + Oxidation (M)
1779.0546 1778.0473 1778.0301 0.0172 180 - 196 0 131 K.LVASLPEGGVLLLENVR.F
1779.0546 1778.0473 1778.0301 0.0172 180 - 196 0 --- K.LVASLPEGGVLLLENVR.F
1791.0171 1790.0098 1789.9146 0.0952 291 - 306 0 --- K.CDILLLGGGMIFTFYK.A
1934.0101 1933.0028 1932.9693 0.0335 212 - 229 0 161 K.LASLADLYVNDAFGTAHR.A
1934.0101 1933.0028 1932.9693 0.0335 212 - 229 0 --- K.LASLADLYVNDAFGTAHR.A
1948.0092 1947.0019 1946.9849 0.0170 40 - 59 0 --- R.GLGFAGAAADSLFTNHVATK.L
2028.9886 2027.9813 2027.9396 0.0417 98 - 115 0 125 R.ADLNVPLDDNQNITDDTR.I
2028.9886 2027.9813 2027.9396 0.0417 98 - 115 0 --- R.ADLNVPLDDNQNITDDTR.I
2062.1082 2061.1009 2061.0643 0.0367 211 - 229 1 23 K.KLASLADLYVNDAFGTAHR.A
2062.1082 2061.1009 2061.0643 0.0367 211 - 229 1 --- K.KLASLADLYVNDAFGTAHR.A
2254.1648 2253.1575 2253.1351 0.0225 359 - 380 0 --- K.IVPASAIPDGWMGLDIGPDSVK.T + Oxidation (M)
No match to: 712.2661, 715.3890, 720.3929, 736.3886, 742.3884, 759.3910, 778.3912, 804.2991, 830.4088, 832.3199, 842.4792, 852.5041, 856.4993, 870.5109, 874.4157, 880.4616, 887.4724, 928.4361, 974.5232, 981.5663, 981.5663, 999.5737, 999.5737, 1011.5620, 1021.5300, 1037.5164, 1065.6152, 1068.5728, 1069.6091, 1078.5841, 1083.5092, 1084.6111, 1085.6610, 1085.6610, 1206.7083, 1363.6541, 1377.6801, 14…
G 13 gi|5881134 Mass: 30596 Score: 122 Expect: 1.2e-006 Queries matched: 12 phosphoribulokinase [Beta vulgaris]
Observed Mr(expt) Mr(calc) Delta Start End Miss Ions Peptide
790.3901 789.3828 789.4167 -0.0339 141 - 146 1 --- K.IQRDMK.E
828.4204 827.4131 827.4501 -0.0370 55 - 62 0 --- K.GVTALDPR.A
842.4728 841.4655 841.4116 0.0539 1 - 7 1 --- -.GKSTFMR.R + Oxidation (M)
870.5081 869.5008 869.4606 0.0401 149 - 156 0 --- R.GHSLESIK.A
1273.5931 1272.5858 1272.6713 -0.0855 9 - 21 0 --- R.LTSVFGGAAEPPK.G
1429.7385 1428.7312 1428.7724 -0.0412 8 - 21 1 31 R.RLTSVFGGAAEPPK.G
1429.7385 1428.7312 1428.7724 -0.0412 8 - 21 1 --- R.RLTSVFGGAAEPPK.G
1436.6279 1435.6206 1435.6983 -0.0777 163 - 174 0 --- R.KPDFDAYIDPQK.Q
1626.8405 1625.8332 1625.8599 -0.0267 105 - 118 0 48 K.ILVIEGLHPMYDAR.V
1626.8405 1625.8332 1625.8599 -0.0267 105 - 118 0 --- K.ILVIEGLHPMYDAR.V
1642.8063 1641.7990 1641.8548 -0.0558 105 - 118 0 --- K.ILVIEGLHPMYDAR.V + Oxidation (M)
2153.1682 2152.1609 2152.1415 0.0194 119 - 136 1 --- R.VRELLDFSLYLDISNEVK.F
No match to: 703.3892, 712.2752, 768.4216, 774.3198, 816.4090, 832.3187, 856.4749, 873.4341, 905.4077, 921.4274, 937.3990, 940.4371, 958.4623, 1049.5142, 1070.5479, 1145.5261, 1158.5828, 1163.5363, 1179.5135, 1188.5135, 1188.5135, 1227.4705, 1243.4490, 1256.6448, 1277.7142, 1295.6012, 1300.6580, 1317.6224, 1321.6285, 1343.5906, 1344.6328, 1348.6317, 1348.6317, 1359.5812, 1364.5964, 1404.6597, 141…
G 61 gi|56562175 Mass: 29505 Score: 184 Expect: 7.4e-013 Queries matched: 9 carbonic anhydrase [Solanum lycopersicum]
Observed Mr(expt) Mr(calc) Delta Start End Miss Ions Peptide
1231.5857 1230.5784 1230.6091 -0.0307 45 - 56 0 --- R.QLTAELEGADGK.K
1536.7607 1535.7534 1535.7983 -0.0449 76 - 88 1 --- K.YEKNPELFGQLAK.G
1662.8528 1661.8455 1661.8776 -0.0321 135 - 150 0 --- K.YSGVGAAVEYAVVHLK.V
1891.9874 1890.9801 1891.0203 -0.0401 215 - 231 0 140 K.EAVNVSLGNLLTYPFVR.E
1891.9874 1890.9801 1891.0203 -0.0401 215 - 231 0 --- K.EAVNVSLGNLLTYPFVR.E
1996.0358 1995.0285 1994.8713 0.1572 198 - 214 1 --- K.AEFCDLDHSEQCTKLEK.E
2012.9602 2011.9529 2012.0301 -0.0772 104 - 121 0 --- R.VCPSHILNFQPGEAFVVR.N
2262.1250 2261.1177 2261.2419 -0.1241 212 - 231 1 --- K.LEKEAVNVSLGNLLTYPFVR.E
2275.1294 2274.1221 2274.0017 0.1204 243 - 261 0 --- K.GGHYDFENGSFELWNIDFK.L
No match to: 865.3566, 868.4283, 937.4348, 954.4639, 954.4639, 1008.5448, 1067.5760, 1107.5214, 1186.6040, 1190.5896, 1201.5259, 1201.5259, 1238.5703, 1268.5498, 1279.6219, 1287.6196, 1290.6162, 1294.6281, 1312.6492, 1312.6492, 1341.6368, 1401.6632, 1405.6450, 1487.6993, 1493.6796, 1504.6830, 1504.6830, 1520.6804, 1521.7147, 1558.5806, 1584.8102, 1623.7893, 1658.7957, 1669.8400, 1683.8275, 1695.8…
G 17 gi|3851001 Mass: 40002 Score: 160 Expect: 1.9e-010 Queries matched: 9 pyruvate dehydrogenase E1 beta subunit isoform 2 [Zea mays]
Observed Mr(expt) Mr(calc) Delta Start End Miss Ions Peptide
856.4432 855.4359 855.4926 -0.0567 278 - 284 0 --- R.SIRPLDR.A
1200.6036 1199.5963 1199.6509 -0.0546 267 - 277 0 75 K.EGISAEVINLR.S
1200.6036 1199.5963 1199.6509 -0.0546 267 - 277 0 --- K.EGISAEVINLR.S
1687.8044 1686.7971 1686.8399 -0.0428 332 - 347 0 70 R.IAGADVPMPYAANLER.M
1687.8044 1686.7971 1686.8399 -0.0428 332 - 347 0 --- R.IAGADVPMPYAANLER.M
1703.7716 1702.7643 1702.8348 -0.0705 332 - 347 0 --- R.IAGADVPMPYAANLER.M + Oxidation (M)
1784.8726 1783.8653 1783.8926 -0.0273 138 - 153 0 --- K.SNYMSAGQISVPIVFR.G + Oxidation (M)
1800.8416 1799.8343 1800.0005 -0.1662 22 - 39 1 --- R.LRPAVAAEVARGYSAAAK.E
1800.8416 1799.8343 1800.0005 -0.1662 22 - 39 1 --- R.LRPAVAAEVARGYSAAAK.E
No match to: 712.2564, 728.3670, 729.3733, 739.3676, 784.4163, 807.3421, 832.3022, 834.3377, 838.5104, 839.4967, 842.4557, 846.4355, 847.4211, 890.4334, 930.5244, 931.4594, 933.4684, 940.4169, 985.4451, 985.4451, 1085.5275, 1094.4683, 1105.5262, 1114.5754, 1115.6021, 1115.6021, 1121.4965, 1125.5712, 1128.4877, 1169.6765, 1170.6674, 1180.5676, 1181.5750, 1182.5920, 1205.5405, 1207.6005, 1208.6168,…
G25 gi|289600010 Mass: 47758 Score: 92 Expect: 0.0013 Queries matched: 13 2-phospho-D-glycerate hydrolase [Citrus trifoliata]
Observed Mr(expt) Mr(calc) Delta Start End Miss Ions Peptide
765.3680 764.3608 764.3817 -0.0209 12 - 17 0 --- R.QIFDSR.G
806.4223 805.4150 805.4446 -0.0296 417 - 422 0 --- K.YNQLLR.I
978.4619 977.4546 977.4970 -0.0425 438 - 445 1 20 K.FRAPVEPY.-
978.4619 977.4546 977.4970 -0.0425 438 - 445 1 --- K.FRAPVEPY.-
1199.5267 1198.5194 1198.5665 -0.0471 372 - 382 0 --- K.QAGWGVMASHR.S
1215.5040 1214.4967 1214.5614 -0.0647 372 - 382 0 --- K.QAGWGVMASHR.S + Oxidation (M)
1601.8069 1600.7996 1600.8420 -0.0424 354 - 368 0 --- K.VNQIGSVTESIEAVR.M
1804.9160 1803.9087 1803.9366 -0.0279 36 - 53 0 30 R.AAVPSGASTGIYEALELR.D
1804.9160 1803.9087 1803.9366 -0.0279 36 - 53 0 --- R.AAVPSGASTGIYEALELR.D
1852.8605 1851.8532 1851.9366 -0.0833 423 - 439 1 --- R.IEEELGAEAVYAGAKFR.A
1868.8717 1867.8644 1867.9575 -0.0931 169 - 185 0 --- K.LAMQEFMILPVGASSFK.E
2118.1028 2117.0955 2117.1381 -0.0425 148 - 168 0 --- K.NLVLPVPAFNVINGGSHAGNK.L
2337.1448 2336.1375 2336.2011 -0.0636 417 - 437 1 --- K.YNQLLRIEEELGAEAVYAGAK.F
No match to: 704.3635, 706.3974, 712.2587, 721.3624, 729.4040, 748.3531, 758.4125, 819.4739, 829.4391, 832.3065, 848.4111, 942.5176, 948.4513, 957.4623, 965.4716, 965.4716, 997.5051, 1005.4691, 1017.4230, 1017.4230, 1021.4448, 1085.5660, 1133.5573, 1149.5155, 1165.5774, 1240.5081, 1247.4850, 1463.7214, 1465.7130, 1472.6427, 1483.6736, 1487.7017, 1487.7017, 1745.8947, 1746.8997, 1758.7965, 1788.92…
G18 gi|22136422 Mass: 45317 Score: 139 Expect: 2.3e-008 Queries matched: 15 succinyl-CoA ligase beta subunit [Arabidopsis thaliana]
Observed Mr(expt) Mr(calc) Delta Start End Miss Ions Peptide
798.4410 797.4337 797.4647 -0.0310 197 - 204 0 --- K.VVDGLAPK.A
801.4718 800.4645 800.4504 0.0141 75 - 82 0 --- K.SQILAGGR.G
905.5062 904.4989 904.5051 -0.0063 394 - 401 1 --- R.ILKESGMK.L
957.4255 956.4182 956.4199 -0.0017 268 - 275 0 25 R.DPTQEDPR.E
957.4255 956.4182 956.4199 -0.0017 268 - 275 0 --- R.DPTQEDPR.E
1004.5999 1003.5926 1003.5736 0.0191 110 - 118 0 --- K.MLGQVLVTK.Q + Oxidation (M)
1004.5999 1003.5926 1003.5736 0.0191 110 - 118 0 --- K.MLGQVLVTK.Q + Oxidation (M)
1018.5587 1017.5514 1017.5706 -0.0192 338 - 346 1 --- K.ILTSDDKVK.A
1182.5770 1181.5697 1181.5465 0.0232 250 - 259 0 74 K.LNFDDNAAFR.Q
1182.5770 1181.5697 1181.5465 0.0232 250 - 259 0 --- K.LNFDDNAAFR.Q
1291.7213 1290.7140 1290.7369 -0.0229 347 - 358 0 --- K.AILVNIFGGIMK.C + Oxidation (M)
1404.7844 1403.7771 1403.7884 -0.0113 75 - 88 1 --- K.SQILAGGRGLGTFK.S
1815.9510 1814.9437 1814.9777 -0.0340 59 - 74 1 --- K.KAIQDVFPNESELVVK.S
1846.9652 1845.9579 1845.9835 -0.0256 41 - 58 1 --- K.YGVNVPKGVAASSLEEVK.K
1846.9652 1845.9579 1845.9835 -0.0256 41 - 58 1 --- K.YGVNVPKGVAASSLEEVK.K
No match to: 700.3765, 702.4226, 712.3030, 713.3538, 717.3932, 730.4376, 734.4461, 748.4506, 768.4957, 786.3749, 790.4244, 832.3575, 842.4874, 870.5378, 873.5057, 934.5437, 940.4887, 955.4664, 987.5757, 999.5567, 1022.5555, 1042.5306, 1069.4893, 1135.5638, 1138.5989, 1139.6566, 1145.5822, 1155.5879, 1157.5586, 1164.5768, 1165.6121, 1180.6060, 1181.5873, 1194.5779, 1198.5956, 1205.6617, 1216.6512,…
G31 gi|76573375 Mass: 27694 Score: 182 Expect: 1.2e-012 Queries matched: 9 triosphosphate isomerase-like protein [Solanum tuberosum]
Observed Mr(expt) Mr(calc) Delta Start End Miss Ions Peptide
954.4628 953.4555 953.4759 -0.0204 5 - 12 0 45 K.FFVGGNWK.C
954.4628 953.4555 953.4759 -0.0204 5 - 12 0 --- K.FFVGGNWK.C
1049.5765 1048.5692 1048.5916 -0.0224 114 - 123 0 --- K.VAYALSQGLK.V
1695.9426 1694.9353 1694.8740 0.0614 176 - 190 0 72 K.VATPAQAQEVHFELR.K
1695.9426 1694.9353 1694.8740 0.0614 176 - 190 0 --- K.VATPAQAQEVHFELR.K
1824.0671 1823.0598 1822.9689 0.0909 176 - 191 1 --- K.VATPAQAQEVHFELRK.W
1824.0671 1823.0598 1822.9689 0.0909 176 - 191 1 --- K.VATPAQAQEVHFELRK.W
2842.7981 2841.7908 2841.5163 0.2745 220 - 246 0 42 K.ELAAQPDVDGFLVGGASLKPEFIDIIK.S
2842.7981 2841.7908 2841.5163 0.2745 220 - 246 0 --- K.ELAAQPDVDGFLVGGASLKPEFIDIIK.S
No match to: 701.4047, 712.2864, 717.4287, 762.4303, 763.4251, 842.5109, 854.4821, 870.5417, 900.4822, 931.4909, 958.4606, 970.4593, 986.4556, 1070.5881, 1269.6957, 1283.7196, 1352.6583, 1365.7296, 1368.7397, 1374.7284, 1374.7284, 1382.7498, 1383.7389, 1390.6697, 1408.7888, 1415.7760, 1482.8224, 1503.8011, 1503.8011, 1525.8177, 1541.7958, 1567.8932, 1595.9088, 1596.8877, 1596.8877, 1611.9022, 161…
G27 gi|294440432 Mass: 42779 Score: 90 Expect: 0.002 Queries matched: 11 plastidic aldolase [Nicotiana tabacum]
Observed Mr(expt) Mr(calc) Delta Start End Miss Ions Peptide
820.3826 819.3754 819.4524 -0.0770 1 - 8 0 --- -.MASASLLK.S
846.4407 845.4335 845.4494 -0.0160 9 - 16 0 --- K.SSPTVIDK.S
873.4217 872.4145 872.4504 -0.0359 203 - 210 0 --- K.EAAWGLAR.Y
1128.4928 1127.4855 1127.5359 -0.0504 173 - 182 0 55 R.TAAYYQQGAR.F
1128.4928 1127.4855 1127.5359 -0.0504 173 - 182 0 --- R.TAAYYQQGAR.F
1191.5385 1190.5312 1190.5793 -0.0481 389 - 398 1 --- K.QGMFVKGYVY.-
1387.6669 1386.6596 1386.7103 -0.0506 83 - 95 0 --- R.LASIGLENTEANR.Q
1463.7678 1462.7605 1462.7667 -0.0062 47 - 60 1 --- R.AASPYADELVKTAK.T
1543.7554 1542.7481 1542.8114 -0.0632 82 - 95 1 --- K.RLASIGLENTEANR.Q
1987.0471 1986.0398 1985.9992 0.0406 340 - 357 1 --- R.ALQNTCLKTWGGQPENVK.A
1987.0471 1986.0398 1985.9992 0.0406 340 - 357 1 --- R.ALQNTCLKTWGGQPENVK.A
No match to: 713.3448, 739.4224, 768.4393, 770.4219, 787.4553, 795.4099, 800.4600, 832.3094, 842.4474, 843.4213, 859.3829, 877.4126, 889.4139, 905.4066, 915.5016, 988.4866, 994.5016, 996.5397, 1010.4462, 1015.4918, 1027.4564, 1042.4449, 1057.5472, 1057.5472, 1073.5170, 1084.5150, 1105.5385, 1105.5385, 1114.5037, 1121.4958, 1127.5812, 1143.5331, 1143.5331, 1147.5338, 1159.5363, 1175.5497, 1185.647…
G32 gi|330252068 Mass: 41781 Score: 179 Expect: 2.3e-012 Queries matched: 15 fructose-bisphosphate aldolase, class I [Arabidopsis thaliana]
Observed Mr(expt) Mr(calc) Delta Start End Miss Ions Peptide
710.3790 709.3718 709.3468 0.0249 380 - 385 0 --- K.EGMFVK.G
873.4572 872.4499 872.4504 -0.0005 204 - 211 0 --- K.EAAWGLAR.Y
901.4641 900.4568 900.5028 -0.0461 360 - 368 0 --- K.ANSLAQLGK.Y
970.5106 969.5033 969.5607 -0.0574 349 - 357 0 --- K.AAQDILLAR.A
1056.5898 1055.5825 1055.4991 0.0834 1 - 10 0 --- -.MASSTATMLK.A + Oxidation (M)
1128.5459 1127.5386 1127.5359 0.0027 174 - 183 0 49 R.TAAYYQQGAR.F
1128.5459 1127.5386 1127.5359 0.0027 174 - 183 0 --- R.TAAYYQQGAR.F
1137.5642 1136.5569 1136.5713 -0.0144 48 - 58 0 --- R.AASAYADELVK.T
1147.5769 1146.5696 1146.5669 0.0027 339 - 348 1 --- K.TWGGKEENVK.A
1387.7329 1386.7256 1386.7103 0.0154 84 - 96 0 70 R.LASIGLENTEANR.Q
1387.7329 1386.7256 1386.7103 0.0154 84 - 96 0 --- R.LASIGLENTEANR.Q
1543.8269 1542.8196 1542.8114 0.0083 83 - 96 1 --- K.RLASIGLENTEANR.Q
1653.9174 1652.9101 1652.9171 -0.0069 133 - 147 0 --- K.MVDVLVEQNIVPGIK.V
1669.9060 1668.8987 1668.9120 -0.0132 133 - 147 0 --- K.MVDVLVEQNIVPGIK.V + Oxidation (M)
2407.3013 2406.2940 2406.0977 0.1963 59 - 82 1 --- K.TAKTIASPGHGIMAMDESNATCGK.R + Oxidation (M)
No match to: 712.3059, 713.3683, 726.4262, 739.4540, 768.4586, 769.3908, 770.4525, 772.4035, 782.4371, 787.4144, 795.4435, 804.3703, 842.4780, 843.4589, 855.4530, 859.4200, 870.5262, 871.4724, 877.4511, 882.5065, 886.4581, 887.4481, 889.4495, 905.4440, 905.4440, 915.5326, 917.5253, 947.5161, 966.4759, 972.5472, 987.5078, 988.5310, 1025.5581, 1027.5072, 1030.5338, 1042.5074, 1057.5894, 1057.5894, …
G24 gi|21554349 Mass: 48100 Score: 189 Expect: 2.3e-013 Queries matched: 10 NADP-dependent malate dehydrogenase [Arabidopsis thaliana]
Observed Mr(expt) Mr(calc) Delta Start End Miss Ions Peptide
734.3840 733.3768 733.3242 0.0525 87 - 92 0 --- K.AEEETR.S
799.3469 798.3396 798.3912 -0.0516 264 - 270 0 --- K.AGVFYDK.V
858.4280 857.4207 857.4508 -0.0301 244 - 250 0 --- K.NFHALTR.L
1485.6979 1484.6906 1484.7484 -0.0578 244 - 255 1 --- K.NFHALTRLDENR.A
2347.2581 2346.2508 2346.2140 0.0368 139 - 159 0 61 R.SIQALEGVAMELEDSLFPLLR.E + Oxidation (M)
2347.2581 2346.2508 2346.2140 0.0368 139 - 159 0 --- R.SIQALEGVAMELEDSLFPLLR.E + Oxidation (M)
2487.3132 2486.3059 2486.2798 0.0261 49 - 72 1 --- K.ISCSVSQNSQAPVAVQENGLVKTK.K
2488.2998 2487.2925 2487.1964 0.0961 271 - 292 0 --- K.VSNMTIWGNHSTTQVPDFLNAR.I
2504.2844 2503.2771 2503.1914 0.0858 271 - 292 0 105 K.VSNMTIWGNHSTTQVPDFLNAR.I + Oxidation (M)
2504.2844 2503.2771 2503.1914 0.0858 271 - 292 0 --- K.VSNMTIWGNHSTTQVPDFLNAR.I + Oxidation (M)
No match to: 700.3215, 712.2678, 740.3898, 768.4585, 801.4253, 819.3673, 832.3164, 842.4701, 870.4689, 882.4750, 915.4595, 940.4849, 985.4557, 999.5591, 1040.5031, 1081.4851, 1096.5183, 1102.5856, 1131.5170, 1138.5740, 1148.5168, 1155.5243, 1155.5243, 1177.4907, 1178.5150, 1306.5950, 1307.5547, 1348.6378, 1375.7142, 1377.7029, 1433.6842, 1435.6274, 1435.6274, 1445.6356, 1480.6530, 1480.6530, 1510…
G20 gi|222864942 Mass: 59847 Score: 706 Expect: 4.6e-065 Queries matched: 24 mitochondrial beta subunit of F1 ATP synthase [Populus trichocarpa]
Observed Mr(expt) Mr(calc) Delta Start End Miss Ions Peptide
866.4143 865.4070 865.3930 0.0141 269 - 275 0 --- R.EGNDLYR.E
1165.6266 1164.6193 1164.6040 0.0154 187 - 195 0 --- K.TEHYLPIHR.E
1173.6759 1172.6686 1172.6553 0.0133 216 - 225 0 77 K.VVDLLAPYQR.G
1173.6759 1172.6686 1172.6553 0.0133 216 - 225 0 --- K.VVDLLAPYQR.G
1218.6608 1217.6535 1217.7092 -0.0556 6 - 16 1 --- R.LLSSLLRSSSR.R
1262.6788 1261.6715 1261.6336 0.0379 137 - 148 0 --- R.TIAMDGTEGLVR.G
1278.6337 1277.6264 1277.6285 -0.0021 137 - 148 0 --- R.TIAMDGTEGLVR.G + Oxidation (M)
1390.7194 1389.7121 1389.6788 0.0333 253 - 266 0 104 K.AHGGFSVFAGVGER.T
1390.7194 1389.7121 1389.6788 0.0333 253 - 266 0 --- K.AHGGFSVFAGVGER.T
1399.8005 1398.7932 1398.7619 0.0313 311 - 323 0 --- R.VGLTGLTVAEHFR.D
1492.8143 1491.8070 1491.7681 0.0389 340 - 353 0 117 R.FTQANSEVSALLGR.I
1492.8143 1491.8070 1491.7681 0.0389 340 - 353 0 --- R.FTQANSEVSALLGR.I
1852.9747 1851.9674 1851.9036 0.0638 269 - 284 1 --- R.EGNDLYREMIESGVIK.L
1865.0243 1864.0170 1863.9366 0.0804 324 - 339 0 117 R.DAEGQDVLLFIDNIFR.F
1865.0243 1864.0170 1863.9366 0.0804 324 - 339 0 --- R.DAEGQDVLLFIDNIFR.F
1869.0342 1868.0269 1867.8985 0.1284 269 - 284 1 --- R.EGNDLYREMIESGVIK.L + Oxidation (M)
1883.9750 1882.9677 1882.8995 0.0682 436 - 451 0 --- R.MLSPHILGEEHYNTAR.G + Oxidation (M)
2061.1650 2060.1577 2060.0426 0.1152 417 - 435 0 56 R.QISELGIYPAVDPLDSTSR.M
2061.1650 2060.1577 2060.0426 0.1152 417 - 435 0 --- R.QISELGIYPAVDPLDSTSR.M
2186.3027 2185.2954 2185.1378 0.1576 354 - 374 0 160 R.IPSAVGYQPTLATDLGGLQER.I
2186.3027 2185.2954 2185.1378 0.1576 354 - 374 0 --- R.IPSAVGYQPTLATDLGGLQER.I
2192.3254 2191.3181 2191.1637 0.1545 102 - 121 0 --- K.FDEGLPPILTALEVQGHSIR.L
2672.6338 2671.6265 2671.3738 0.2527 462 - 485 1 --- K.NLQDIIAILGMDELSEDDKLTVAR.A
2688.6189 2687.6116 2687.3687 0.2429 462 - 485 1 --- K.NLQDIIAILGMDELSEDDKLTVAR.A + Oxidation (M)
No match to: 712.2900, 740.4078, 747.4644, 765.4059, 772.4595, 775.4238, 795.4106, 802.4936, 806.4612, 832.3442, 965.5146, 978.5112, 1172.6865, 1214.6542, 1261.7256, 1300.7295, 1302.6693, 1328.7002, 1372.7314, 1381.8007, 1409.8396, 1431.7272, 1433.7994, 1447.7455, 1456.8201, 1465.7909, 1471.7971, 1487.7764, 1588.9393, 1589.2070, 1597.8010, 1601.8737, 1614.8229, 1614.8229, 1615.0951, 1636.9395, 16…
G19 gi|123325667 Mass: 50217 Score: 879 Expect: 2.3e-082 Queries matched: 36 ATP synthase beta subunit [Fortunella margarita]
Observed Mr(expt) Mr(calc) Delta Start End Miss Ions Peptide
783.4024 782.3951 782.4286 -0.0335 109 - 115 0 --- R.TTSPIHK.S
975.5641 974.5568 974.5548 0.0020 149 - 159 0 --- K.IGLFGGAGVGK.T
1007.5620 1006.5547 1006.5699 -0.0151 127 - 135 0 --- R.LSIFETGIK.V
1045.6238 1044.6165 1044.5967 0.0198 136 - 144 0 --- K.VVDLLAPYR.R
1192.6278 1191.6205 1191.5917 0.0288 57 - 68 0 --- R.AVAMSATDGLTR.G
1201.7183 1200.7110 1200.6978 0.0132 136 - 145 1 --- K.VVDLLAPYRR.G
1218.6754 1217.6681 1217.6404 0.0277 116 - 126 0 54 K.SAPAFIQLDTR.L
1218.6754 1217.6681 1217.6404 0.0277 116 - 126 0 --- K.SAPAFIQLDTR.L
1328.7101 1327.7028 1327.6632 0.0396 173 - 186 0 97 K.AHGGVSVFGGVGER.T
1328.7101 1327.7028 1327.6632 0.0396 173 - 186 0 --- K.AHGGVSVFGGVGER.T
1431.7310 1430.7237 1430.6790 0.0448 360 - 371 0 --- R.IVGEEHYETAQR.V
1433.8147 1432.8074 1432.7673 0.0401 259 - 272 0 85 R.FVQAGSEVSALLGR.M
1433.8147 1432.8074 1432.7673 0.0401 259 - 272 0 --- R.FVQAGSEVSALLGR.M
1471.8097 1470.8024 1470.7540 0.0484 230 - 242 0 79 R.VGLTALTMAEYFR.D
1471.8097 1470.8024 1470.8479 -0.0455 160 - 172 0 --- K.TVLIMELINNIAK.A
1487.7733 1486.7660 1486.7489 0.0171 230 - 242 0 --- R.VGLTALTMAEYFR.D + Oxidation (M)
1601.8716 1600.8643 1600.8031 0.0612 213 - 227 0 47 K.VALVYGQMNEPPGAR.M
1601.8716 1600.8643 1600.8031 0.0612 213 - 227 0 --- K.VALVYGQMNEPPGAR.M
1617.8370 1616.8297 1616.7980 0.0317 213 - 227 0 --- K.VALVYGQMNEPPGAR.M + Oxidation (M)
1950.1084 1949.1011 1948.9894 0.1117 243 - 258 0 69 R.DVNEQDVLLFIDNIFR.F
1950.1084 1949.1011 1948.9894 0.1117 243 - 258 0 --- R.DVNEQDVLLFIDNIFR.F
1955.1334 1954.1261 1954.0159 0.1102 91 - 108 0 --- R.IFNVLGEPVDNLGPVDTR.T
1983.1168 1982.1095 1982.0585 0.0510 109 - 126 1 --- R.TTSPIHKSAPAFIQLDTR.L
2061.1555 2060.1482 2060.0248 0.1234 341 - 359 0 --- K.GIYPAVDPLDSTSTMLQPR.I
2077.2197 2076.2124 2076.0197 0.1927 341 - 359 0 --- K.GIYPAVDPLDSTSTMLQPR.I + Oxidation (M)
2125.2729 2124.2656 2124.1248 0.1408 69 - 90 0 138 R.GMEVIDTGAPLSVPVGGVTLGR.I
2125.2729 2124.2656 2124.1248 0.1408 69 - 90 0 --- R.GMEVIDTGAPLSVPVGGVTLGR.I
2141.2429 2140.2356 2140.1197 0.1159 69 - 90 0 --- R.GMEVIDTGAPLSVPVGGVTLGR.I + Oxidation (M)
2171.2554 2170.2481 2170.1004 0.1477 381 - 399 0 92 K.ELQDIIAILGLDELSEEDR.L
2171.2554 2170.2481 2170.1004 0.1477 381 - 399 0 --- K.ELQDIIAILGLDELSEEDR.L
2207.3499 2206.3426 2206.1997 0.1429 116 - 135 1 --- K.SAPAFIQLDTRLSIFETGIK.V
2282.2598 2281.2525 2281.0718 0.1807 273 - 293 0 --- R.MPSAVGYQPTLSTEMGSLQER.I
2298.2461 2297.2388 2297.0667 0.1721 273 - 293 0 --- R.MPSAVGYQPTLSTEMGSLQER.I + Oxidation (M)
2314.2239 2313.2166 2313.0616 0.1550 273 - 293 0 --- R.MPSAVGYQPTLSTEMGSLQER.I + 2 Oxidation (M)
2413.3914 2412.3841 2412.1703 0.2138 34 - 54 0 48 R.DTVDQPINVTCEVQQLLXNNR.V
2462.4783 2461.4710 2461.2587 0.2123 379 - 399 1 --- R.YKELQDIIAILGLDELSEEDR.L
No match to: 700.3049, 711.3557, 712.3002, 715.4515, 740.4052, 742.4154, 744.4158, 746.4260, 747.4747, 757.4533, 758.4531, 766.3944, 795.4243, 804.3252, 813.4767, 821.3990, 832.3557, 834.3539, 854.3303, 855.5337, 868.5268, 870.3065, 871.5015, 892.2931, 916.5139, 1010.6114, 1095.6542, 1173.6860, 1182.6600, 1379.8876, 1390.7296, 1415.8193, 1423.8259, 1439.7842, 1453.8187, 1469.8174, 1482.8275, 1493…
G26 gi|111660950 Mass: 57043 Score: 712 Expect: 1.2e-065 Queries matched: 37 ADP-glucose pyrophosphorylase small subunit [Citrus sinensis]
Observed Mr(expt) Mr(calc) Delta Start End Miss Ions Peptide
713.3168 712.3095 712.2850 0.0245 219 - 223 0 --- R.MDYER.F
718.3200 717.3127 717.3293 -0.0166 255 - 260 0 --- K.IDEEGR.I
729.2626 728.2553 728.2799 -0.0246 219 - 223 0 --- R.MDYER.F + Oxidation (M)
734.4213 733.4141 733.4374 -0.0234 103 - 108 0 --- R.LYPLTK.K
771.3950 770.3877 770.4187 -0.0310 224 - 229 0 --- R.FIQAHR.E
854.3620 853.3547 853.4367 -0.0820 247 - 254 0 --- R.ATAFGLMK.I + Oxidation (M)
972.3948 971.3875 971.4600 -0.0725 495 - 502 0 --- R.ETDGYFIK.S
973.4707 972.4634 972.5426 -0.0792 307 - 314 0 --- K.DVMLNLLR.D
989.4740 988.4667 988.5375 -0.0708 307 - 314 0 --- K.DVMLNLLR.D + Oxidation (M)
989.4740 988.4667 988.5375 -0.0708 307 - 314 0 --- K.DVMLNLLR.D + Oxidation (M)
999.5326 998.5253 998.5648 -0.0395 511 - 520 0 --- K.DALIPSGTII.-
1017.5472 1016.5399 1016.5879 -0.0480 413 - 421 0 56 K.IHHSVVGLR.S
1017.5472 1016.5399 1016.5879 -0.0480 413 - 421 0 --- K.IHHSVVGLR.S
1032.4996 1031.4923 1031.5400 -0.0477 377 - 385 0 50 R.SAPIYTQPR.Y
1032.4996 1031.4923 1031.5400 -0.0477 377 - 385 0 --- R.SAPIYTQPR.Y
1090.5266 1089.5193 1089.6070 -0.0876 261 - 269 0 --- R.IIEFSEKPK.G
1256.6472 1255.6399 1255.7036 -0.0637 111 - 122 0 41 R.AKPAVPLGANYR.L
1256.6472 1255.6399 1255.7036 -0.0637 111 - 122 0 --- R.AKPAVPLGANYR.L
1270.6959 1269.6886 1269.7404 -0.0518 89 - 102 0 83 R.SVLGIILGGGAGTR.L
1270.6959 1269.6886 1269.7404 -0.0518 89 - 102 0 --- R.SVLGIILGGGAGTR.L
1288.5959 1287.5886 1287.6418 -0.0532 483 - 494 0 43 K.IVNSDSVQEAAR.E
1288.5959 1287.5886 1287.6418 -0.0532 483 - 494 0 --- K.IVNSDSVQEAAR.E
1346.6244 1345.6171 1345.6725 -0.0554 278 - 289 0 87 K.VDTTILGLDDER.A
1346.6244 1345.6171 1345.6725 -0.0554 278 - 289 0 --- K.VDTTILGLDDER.A
1384.6367 1383.6294 1383.6823 -0.0528 366 - 376 0 79 K.KPIPDFSFYDR.S
1384.6367 1383.6294 1383.6823 -0.0528 366 - 376 0 --- K.KPIPDFSFYDR.S
1625.8267 1624.8194 1624.8573 -0.0378 139 - 152 0 102 K.IYVLTQFNSASLNR.H
1625.8267 1624.8194 1624.8573 -0.0378 139 - 152 0 --- K.IYVLTQFNSASLNR.H
1733.7672 1732.7599 1732.8415 -0.0816 292 - 306 0 --- K.EMPYIASMGIYVISK.D + 2 Oxidation (M)
1890.8628 1889.8555 1889.9040 -0.0485 230 - 246 1 --- R.ETDADITVAALPMDEKR.A + Oxidation (M)
1986.1545 1985.1472 1985.1673 -0.0200 89 - 108 1 --- R.SVLGIILGGGAGTRLYPLTK.K
2138.9873 2137.9800 2138.0102 -0.0301 317 - 337 0 --- K.FPGANDFGSEVIPGATSIGMR.V + Oxidation (M)
2366.1836 2365.1763 2365.1371 0.0392 315 - 337 1 --- R.DKFPGANDFGSEVIPGATSIGMR.V
2382.1580 2381.1507 2381.1321 0.0187 315 - 337 1 4 R.DKFPGANDFGSEVIPGATSIGMR.V + Oxidation (M)
2382.1580 2381.1507 2381.1321 0.0187 315 - 337 1 --- R.DKFPGANDFGSEVIPGATSIGMR.V + Oxidation (M)
2398.1633 2397.1560 2397.2117 -0.0557 366 - 385 1 --- K.KPIPDFSFYDRSAPIYTQPR.Y
3074.6418 3073.6345 3073.4529 0.1817 167 - 194 0 --- K.NEGFVEVLAAQQSPENPNWFQGTADAVR.Q
No match to: 700.3498, 712.2656, 715.3317, 726.3411, 728.3417, 740.3445, 743.3731, 744.3752, 760.3472, 768.4551, 782.4053, 787.3724, 827.4127, 832.3113, 833.3610, 834.3677, 841.4106, 842.4707, 850.4457, 864.4598, 868.4356, 870.4937, 882.4719, 885.3222, 925.4901, 996.4707, 1016.5093, 1025.4193, 1041.4847, 1057.5275, 1074.5533, 1083.4762, 1099.4491, 1158.5333, 1252.6841, 1255.6062, 1286.6338, 1366.…
Antioxidation and detoxification
G5 gi|149390991 Mass: 15347 Score: 278 Expect: 2.9e-022 Queries matched: 9 2-cys peroxiredoxin bas1 [Oryza sativa Indica Group]
Observed Mr(expt) Mr(calc) Delta Start End Miss Ions Peptide
713.3382 712.3309 712.3432 -0.0122 134 - 139 0 --- K.EYFAAI.-
713.3382 712.3309 712.3432 -0.0122 134 - 139 0 --- K.EYFAAI.-
746.3688 745.3616 745.3970 -0.0354 34 - 41 0 --- K.SGGLGDLK.Y
805.4226 804.4153 804.4745 -0.0592 69 - 75 0 --- R.GLFIIDK.E
818.3565 817.3492 817.4004 -0.0511 124 - 130 0 --- K.SMKPDPK.G + Oxidation (M)
985.4699 984.4626 984.4916 -0.0290 131 - 139 1 --- K.GSKEYFAAI.-
1721.9097 1720.9024 1720.9220 -0.0195 76 - 91 0 130 K.EGVIQHSTINNLAIGR.S
1721.9097 1720.9024 1720.9220 -0.0195 76 - 91 0 --- K.EGVIQHSTINNLAIGR.S
2508.4585 2507.4512 2507.3859 0.0653 69 - 91 1 100 R.GLFIIDKEGVIQHSTINNLAIGR.S
2508.4585 2507.4512 2507.3859 0.0653 69 - 91 1 --- R.GLFIIDKEGVIQHSTINNLAIGR.S
No match to: 700.3320, 702.3276, 711.3541, 712.2847, 728.3417, 735.3032, 740.3834, 743.3640, 751.2772, 754.3579, 784.3476, 786.3218, 791.3605, 795.3597, 808.3300, 817.3535, 819.3917, 827.4211, 832.3362, 841.3741, 842.4674, 843.4287, 864.4293, 867.4373, 869.4686, 870.4916, 882.4837, 955.4694, 988.4780, 988.4780, 992.4741, 1004.4774, 1020.4706, 1033.5125, 1033.5125, 1046.4940, 1055.5092, 1058.5520,…
G40 gi|224813801 Mass: 10304 Score: 140 Expect: 1.9e-008 Queries matched: 7 copper/zinc superoxide dismutase [Citrus maxima]
Observed Mr(expt) Mr(calc) Delta Start End Miss Ions Peptide
727.3221 726.3149 726.3660 -0.0511 79 - 85 0 --- K.GGHELSK.T
733.3359 732.3286 732.3514 -0.0228 86 - 93 0 --- K.TTGNAGGR.V
1179.4493 1178.4420 1178.4952 -0.0532 20 - 29 0 64 K.EHGPPEDENR.H
1179.4493 1178.4420 1178.4952 -0.0532 20 - 29 0 --- K.EHGPPEDENR.H
1335.6123 1334.6050 1334.6830 -0.0780 66 - 78 0 40 R.AVVVHADPDDLGK.G
1335.6123 1334.6050 1334.6830 -0.0780 66 - 78 0 --- R.AVVVHADPDDLGK.G
2044.0054 2042.9981 2043.0384 -0.0403 66 - 85 1 --- R.AVVVHADPDDLGKGGHELSK.T
No match to: 700.3364, 703.2957, 707.2995, 708.3108, 709.3116, 713.3499, 717.2922, 718.3261, 720.2689, 723.3210, 724.3018, 727.0463, 729.2922, 731.2899, 737.3247, 739.3272, 741.3220, 743.3323, 747.2827, 749.3033, 755.3215, 759.2852, 761.3010, 765.2690, 768.4620, 779.9501, 787.3196, 842.4657, 882.4777, 900.4598, 934.3920, 968.9031, 984.4103, 987.4183, 996.4885, 1007.4662, 1009.4528, 1009.4528, 102…
G 22 gi|221327589 Mass: 27553 Score: 132 Expect: 1.2e-007 Queries matched: 16 ascorbate peroxidase 2 [Citrus maxima]
Observed Mr(expt) Mr(calc) Delta Start End Miss Ions Peptide
839.4023 838.3951 838.4045 -0.0095 136 - 142 0 --- K.QGNDHLR.Q
883.4125 882.4053 882.4195 -0.0142 123 - 130 0 --- K.AEPPQEGR.L
917.5101 916.5029 916.4623 0.0406 31 - 38 0 6 K.NCAPLMLR.I
917.5101 916.5029 916.4623 0.0406 31 - 38 0 --- K.NCAPLMLR.I
923.4290 922.4217 922.4330 -0.0113 53 - 61 0 --- K.TGGPFGTMR.L
933.4922 932.4849 932.4572 0.0277 31 - 38 0 --- K.NCAPLMLR.I + Oxidation (M)
939.3958 938.3885 938.4280 -0.0394 53 - 61 0 --- K.TGGPFGTMR.L + Oxidation (M)
1036.4645 1035.4572 1035.4774 -0.0201 173 - 181 0 23 R.SGFEGPWTR.N
1036.4645 1035.4572 1035.4774 -0.0201 173 - 181 0 --- R.SGFEGPWTR.N
1611.9006 1610.8933 1610.9031 -0.0098 210 - 223 0 21 K.ALLDDPVFRPLVEK.Y
1611.9006 1610.8933 1610.9031 -0.0098 210 - 223 0 --- K.ALLDDPVFRPLVEK.Y
1849.9689 1848.9616 1848.9442 0.0175 62 - 79 0 32 R.LAAEQAHSANNGLDIAVR.L
1849.9689 1848.9616 1848.9442 0.0175 62 - 79 0 --- R.LAAEQAHSANNGLDIAVR.L
2046.9368 2045.9295 2045.9006 0.0289 224 - 241 0 --- K.YAADEDAFFADYAEAHLK.L
2557.4514 2556.4441 2556.3118 0.1324 143 - 167 1 --- R.QVFGAQMGLSDKDIVALSGGHTLGR.C
2573.4336 2572.4263 2572.3067 0.1197 143 - 167 1 --- R.QVFGAQMGLSDKDIVALSGGHTLGR.C + Oxidation (M)
No match to: 700.3653, 704.4014, 709.4058, 712.2792, 713.3981, 715.4053, 724.3660, 750.4179, 823.4175, 832.3232, 842.4844, 844.4113, 979.5367, 1011.5104, 1040.4591, 1045.5399, 1050.5088, 1052.4658, 1068.4598, 1160.6118, 1293.6162, 1326.6041, 1336.6034, 1336.6034, 1353.5771, 1377.6084, 1378.6445, 1418.5557, 1423.6719, 1470.7014, 1534.7290, 1534.7290, 1573.7262, 1574.7048, 1610.8160, 1619.8264, 163…
G 36 gi|221327589 Mass: 27553 Score: 86 Expect: 0.0048 Queries matched: 9 ascorbate peroxidase 2 [Citrus maxima]
Observed Mr(expt) Mr(calc) Delta Start End Miss Ions Peptide
917.5090 916.5018 916.4623 0.0395 31 - 38 0 --- K.NCAPLMLR.I
1036.4589 1035.4516 1035.4774 -0.0257 173 - 181 0 16 R.SGFEGPWTR.N
1036.4589 1035.4516 1035.4774 -0.0257 173 - 181 0 --- R.SGFEGPWTR.N
1343.6864 1342.6791 1342.6405 0.0387 4 - 14 1 --- K.NYPTVSEDYKK.A
1611.8748 1610.8675 1610.9031 -0.0356 210 - 223 0 13 K.ALLDDPVFRPLVEK.Y
1611.8748 1610.8675 1610.9031 -0.0356 210 - 223 0 --- K.ALLDDPVFRPLVEK.Y
1849.9470 1848.9397 1848.9442 -0.0044 62 - 79 0 31 R.LAAEQAHSANNGLDIAVR.L
1849.9470 1848.9397 1848.9442 -0.0044 62 - 79 0 --- R.LAAEQAHSANNGLDIAVR.L
2557.3994 2556.3921 2556.3118 0.0804 143 - 167 1 --- R.QVFGAQMGLSDKDIVALSGGHTLGR.C
No match to: 709.3987, 712.2695, 713.4347, 724.3546, 745.4121, 823.4103, 832.3157, 869.5028, 973.4985, 1050.4919, 1068.4496, 1107.5204, 1157.5507, 1165.5516, 1179.5610, 1184.5587, 1232.5621, 1235.5527, 1244.5641, 1277.6667, 1307.6407, 1319.6379, 1320.6038, 1323.6099, 1336.5863, 1357.6676, 1361.6598, 1365.6210, 1387.6450, 1416.6810, 1470.7186, 1475.7131, 1475.7131, 1482.7144, 1497.7689, 1507.7057,…
G 44 gi|221327589 Mass: 27553 Score: 626 Expect: 4.6e-057 Queries matched: 23 ascorbate peroxidase 2 [Citrus maxima]
Observed Mr(expt) Mr(calc) Delta Start End Miss Ions Peptide
839.3859 838.3786 838.4045 -0.0260 136 - 142 0 --- K.QGNDHLR.Q
883.3980 882.3907 882.4195 -0.0288 123 - 130 0 --- K.AEPPQEGR.L
923.4096 922.4023 922.4330 -0.0307 53 - 61 0 --- K.TGGPFGTMR.L
939.3820 938.3747 938.4280 -0.0533 53 - 61 0 --- K.TGGPFGTMR.L + Oxidation (M)
939.3820 938.3747 938.4280 -0.0533 53 - 61 0 --- K.TGGPFGTMR.L + Oxidation (M)
1036.4552 1035.4479 1035.4774 -0.0294 173 - 181 0 47 R.SGFEGPWTR.N
1036.4552 1035.4479 1035.4774 -0.0294 173 - 181 0 --- R.SGFEGPWTR.N
1241.5393 1240.5320 1240.5684 -0.0363 120 - 130 1 76 R.DDKAEPPQEGR.L
1241.5393 1240.5320 1240.5684 -0.0363 120 - 130 1 --- R.DDKAEPPQEGR.L
1295.6687 1294.6614 1294.6993 -0.0379 155 - 167 0 --- K.DIVALSGGHTLGR.C
1343.5868 1342.5795 1342.6405 -0.0609 4 - 14 1 --- K.NYPTVSEDYKK.A
1347.6063 1346.5990 1346.6619 -0.0628 39 - 50 0 --- R.IAWHSAGTYDVK.T
1407.6787 1406.6714 1406.7153 -0.0439 123 - 135 1 --- K.AEPPQEGRLPDAK.Q
1611.8943 1610.8870 1610.9031 -0.0161 210 - 223 0 49 K.ALLDDPVFRPLVEK.Y
1611.8943 1610.8870 1610.9031 -0.0161 210 - 223 0 --- K.ALLDDPVFRPLVEK.Y
1849.9645 1848.9572 1848.9442 0.0131 62 - 79 0 134 R.LAAEQAHSANNGLDIAVR.L
1849.9645 1848.9572 1848.9442 0.0131 62 - 79 0 --- R.LAAEQAHSANNGLDIAVR.L
2046.9230 2045.9157 2045.9006 0.0151 224 - 241 0 110 K.YAADEDAFFADYAEAHLK.L
2046.9230 2045.9157 2045.9006 0.0151 224 - 241 0 --- K.YAADEDAFFADYAEAHLK.L
2101.0579 2100.0506 2100.0415 0.0092 182 - 199 0 --- R.NPLIFDNSYFTELLTGEK.D
2557.4487 2556.4414 2556.3118 0.1297 143 - 167 1 --- R.QVFGAQMGLSDKDIVALSGGHTLGR.C
2573.4341 2572.4268 2572.3067 0.1202 143 - 167 1 107 R.QVFGAQMGLSDKDIVALSGGHTLGR.C + Oxidation (M)
2573.4341 2572.4268 2572.3067 0.1202 143 - 167 1 --- R.QVFGAQMGLSDKDIVALSGGHTLGR.C + Oxidation (M)
No match to: 710.3730, 713.3542, 768.4645, 822.3635, 823.3918, 831.4180, 832.3242, 842.4615, 868.4468, 875.1204, 875.4235, 882.4908, 889.4661, 914.4816, 926.4576, 955.4136, 960.5173, 971.3899, 974.4580, 990.4313, 990.4313, 992.4368, 1003.4348, 1018.4836, 1034.4404, 1040.4459, 1045.5258, 1048.4938, 1050.4807, 1052.4458, 1052.4458, 1058.4187, 1064.4547, 1066.4543, 1068.4440, 1068.4440, 1074.3997, 1…
G 35 gi|61889381 Mass: 23783 Score: 83 Expect: 0.0087 Queries matched: 7 glutathione S-transferase GST1 [Capsicum chinense]
Observed Mr(expt) Mr(calc) Delta Start End Miss Ions Peptide
749.4014 748.3941 748.3755 0.0186 107 - 113 0 --- K.FDPVGSK.L
978.4811 977.4738 977.5182 -0.0444 143 - 150 0 65 K.LLDVYEAR.L
978.4811 977.4738 977.5182 -0.0444 143 - 150 0 --- K.LLDVYEAR.L
1494.7129 1493.7056 1493.7514 -0.0458 69 - 81 0 --- R.AITQYIAHTYADK.G
1700.8525 1699.8452 1699.7619 0.0833 93 - 106 0 --- K.MAIMSVWMEVEAQK.F + 3 Oxidation (M)
1984.0010 1982.9937 1982.9519 0.0418 25 - 41 0 --- K.NLEFELVPVNMQNGDHK.K
2000.0208 1999.0135 1998.9469 0.0667 25 - 41 0 --- K.NLEFELVPVNMQNGDHK.K + Oxidation (M)
No match to: 700.3211, 712.2706, 713.3086, 729.3415, 731.3809, 733.3789, 759.3519, 787.3839, 788.3817, 789.4147, 809.4066, 826.3840, 832.3051, 842.4638, 854.3869, 855.4053, 870.4836, 947.4144, 947.4144, 956.4419, 1022.4774, 1022.4774, 1046.4895, 1176.5464, 1176.5464, 1190.5497, 1192.5465, 1208.5403, 1245.6246, 1261.6534, 1271.6158, 1279.5969, 1286.6226, 1287.6001, 1289.6079, 1289.6079, 1298.6036,…
Stress responses
G 39 gi|194466081 Mass: 14451 Score: 136 Expect: 4.6e-008 Queries matched: 6 class II small heat shock protein Le-HSP17.6 [Arachis hypogaea]
Observed Mr(expt) Mr(calc) Delta Start End Miss Ions Peptide
737.4077 736.4004 736.4054 -0.0049 79 - 84 1 --- R.VGKFMR.K
777.4472 776.4399 776.4432 -0.0033 113 - 119 0 --- K.LPPPEPK.K
928.4659 927.4586 927.5389 -0.0803 120 - 127 0 --- K.KPNTIEVK.I
990.4996 989.4923 989.4852 0.0071 16 - 25 0 --- K.AMAATPADVK.E + Oxidation (M)
1685.9589 1684.9516 1684.8631 0.0885 47 - 61 0 117 K.VQVEDDNVLIISGER.K
1685.9589 1684.9516 1684.8631 0.0885 47 - 61 0 --- K.VQVEDDNVLIISGER.K
No match to: 700.3744, 706.3884, 712.3043, 716.3874, 718.4018, 724.3989, 726.4053, 732.3986, 734.4148, 742.4099, 744.4680, 754.3831, 767.3787, 771.3738, 783.3691, 790.4531, 799.3821, 818.4632, 832.3673, 842.5363, 853.4348, 856.5427, 870.5644, 878.4542, 880.4625, 884.4557, 892.4772, 894.4429, 896.4554, 900.4808, 901.4695, 901.4695, 903.4786, 908.4622, 910.4415, 911.4444, 912.4487, 912.4487, 915.46…
G 29 gi|116643152 Mass: 17593 Score: 357 Expect: 3.7e-030 Queries matched: 13 stress-related protein [Citrus sinensis]
Observed Mr(expt) Mr(calc) Delta Start End Miss Ions Peptide
953.4499 952.4427 952.5090 -0.0663 70 - 77 1 --- K.HRVDALDK.E
1149.5225 1148.5152 1148.6229 -0.1077 123 - 132 0 --- K.FYPKPGAEIK.E
1212.4766 1211.4693 1211.5611 -0.0917 57 - 66 0 73 K.FNFVEGADWK.Y
1212.4766 1211.4693 1211.5611 -0.0917 57 - 66 0 --- K.FNFVEGADWK.Y
1340.5809 1339.5736 1339.6560 -0.0824 56 - 66 1 58 K.KFNFVEGADWK.Y
1340.5809 1339.5736 1339.6560 -0.0824 56 - 66 1 --- K.KFNFVEGADWK.Y
1442.7269 1441.7196 1441.8333 -0.1137 22 - 33 0 68 K.LFVLHFDTLLPK.V
1442.7269 1441.7196 1441.7412 -0.0216 41 - 55 0 --- K.NVELISGDGGPGSIK.K
1570.7704 1569.7631 1569.8362 -0.0730 41 - 56 1 --- K.NVELISGDGGPGSIKK.F
1762.8766 1761.8693 1761.9301 -0.0607 123 - 137 1 83 K.FYPKPGAEIKEEQVK.G
1762.8766 1761.8693 1761.9301 -0.0607 123 - 137 1 --- K.FYPKPGAEIKEEQVK.G
1798.8602 1797.8529 1797.9360 -0.0830 2 - 18 0 --- M.GVLTLNAEETSTLPPEK.L
1831.0171 1830.0098 1830.0807 -0.0709 19 - 33 1 --- K.LFKLFVLHFDTLLPK.V
No match to: 700.2761, 705.3024, 708.3174, 709.3228, 712.2568, 714.2586, 721.3284, 725.3379, 726.3138, 728.3062, 735.3402, 752.3237, 768.4326, 782.4239, 804.3080, 820.3942, 832.3058, 834.3070, 842.4669, 854.2951, 863.3767, 870.2574, 870.4938, 873.3937, 882.4647, 915.4202, 975.4924, 1129.5128, 1145.4808, 1147.4989, 1147.4989, 1151.5090, 1159.5011, 1163.4916, 1163.4916, 1167.4886, 1175.4949, 1177.4…
G 2 gi|195624046 Mass: 19078 Score: 164 Expect: 7.4e-011 Queries matched: 4 thioredoxin X [Zea mays]
Observed Mr(expt) Mr(calc) Delta Start End Miss Ions Peptide
1263.6976 1262.6903 1262.7638 -0.0735 133 - 143 0 67 K.VYGLPTLILFK.D
1263.6976 1262.6903 1262.7638 -0.0735 133 - 143 0 --- K.VYGLPTLILFK.D
1684.7731 1683.7658 1683.8104 -0.0446 119 - 132 0 90 K.IDHDANPQLIEEYK.V
1684.7731 1683.7658 1683.8104 -0.0446 119 - 132 0 --- K.IDHDANPQLIEEYK.V
No match to: 700.3486, 705.3326, 708.3432, 712.2986, 713.3757, 716.3624, 720.3634, 725.3768, 729.3553, 734.4675, 737.3834, 741.3773, 745.3787, 750.4373, 753.4082, 761.3607, 764.3607, 767.3508, 768.4789, 774.4171, 797.4003, 818.4380, 832.3334, 835.3212, 838.3748, 842.4910, 848.4458, 856.5029, 870.5228, 882.5012, 892.3830, 927.5234, 951.4484, 996.4977, 998.4502, 1015.4598, 1015.4598, 1027.4899, 104…
G 60 gi|229560494 Mass: 8725 Score: 89 Expect: 0.0022 Queries matched: 4 chitinase [Dimocarpus longan]
Observed Mr(expt) Mr(calc) Delta Start End Miss Ions Peptide
2763.2625 2762.2552 2762.4114 -0.1562 17 - 40 1 (79) R.TALWFWMTNVHSVVNQGFGATIRK.I
2763.2625 2762.2552 2762.4114 -0.1562 17 - 40 1 --- R.TALWFWMTNVHSVVNQGFGATIRK.I
2779.2888 2778.2815 2778.4063 -0.1248 17 - 40 1 82 R.TALWFWMTNVHSVVNQGFGATIRK.I + Oxidation (M)
2779.2888 2778.2815 2778.4063 -0.1248 17 - 40 1 --- R.TALWFWMTNVHSVVNQGFGATIRK.I + Oxidation (M)
No match to: 705.2822, 842.4451, 882.5024, 905.3828, 952.4163, 1265.5989, 1277.5951, 1296.4802, 1296.4802, 1316.5841, 1375.6240, 1376.6476, 1376.6476, 1484.6179, 1512.7898, 1581.6844, 1616.6357, 1616.6357, 1635.7504, 1642.7660, 1653.6373, 1660.7816, 1660.7816, 1682.7611, 1698.7379, 1712.7336, 1729.7181, 1872.7422, 1911.8301, 1929.8125, 1929.8125, 2010.8992, 2061.7905, 2061.7905, 2083.7820, 2099.8…
Coenzyme biosynthesis
G 43 gi|332002957 Mass: 33195 Score: 138 Expect: 2.9e-008 Queries matched: 16 Pyridoxal biosynthesis protein PDX1.3 [Arabidopsis thaliana]
Observed Mr(expt) Mr(calc) Delta Start End Miss Ions Peptide
763.3736 762.3663 762.3694 -0.0031 157 - 163 0 --- R.EGAAMIR.T + Oxidation (M)
772.4401 771.4328 771.4239 0.0089 147 - 153 0 --- R.NLGEALR.R
903.4850 902.4777 902.5007 -0.0230 27 - 34 0 --- K.VGLAQMLR.G + Oxidation (M)
928.5157 927.5084 927.5250 -0.0165 147 - 154 1 --- R.NLGEALRR.I
1286.6757 1285.6684 1285.6626 0.0059 166 - 178 0 37 K.GEAGTGNIIEAVR.H
1286.6757 1285.6684 1285.6626 0.0059 166 - 178 0 --- K.GEAGTGNIIEAVR.H
1365.6735 1364.6662 1364.7010 -0.0347 205 - 216 0 --- K.LAAPYDLVMQTK.Q + Oxidation (M)
1431.6689 1430.6616 1430.6024 0.0593 192 - 203 0 --- R.NMDDDEVFTFAK.K
1447.5756 1446.5683 1446.5973 -0.0290 192 - 203 0 --- R.NMDDDEVFTFAK.K + Oxidation (M)
1493.7715 1492.7642 1492.7959 -0.0317 204 - 216 1 --- K.KLAAPYDLVMQTK.Q + Oxidation (M)
1515.8328 1514.8255 1514.8052 0.0203 164 - 178 1 47 R.TKGEAGTGNIIEAVR.H
1515.8328 1514.8255 1514.8052 0.0203 164 - 178 1 --- R.TKGEAGTGNIIEAVR.H
1588.8392 1587.8319 1587.7861 0.0459 70 - 84 1 --- R.AQGGVARMSDPQMIK.E
1620.8376 1619.8303 1619.7759 0.0544 70 - 84 1 --- R.AQGGVARMSDPQMIK.E + 2 Oxidation (M)
1819.9308 1818.9235 1818.9662 -0.0426 205 - 220 1 --- K.LAAPYDLVMQTKQLGR.L + Oxidation (M)
1863.9698 1862.9625 1862.9737 -0.0112 2 - 20 1 --- M.EGTGVVAVYGNGAITEAKK.S
No match to: 700.3917, 712.3049, 713.3765, 729.3845, 736.4073, 750.4451, 768.4860, 793.3774, 830.4555, 842.5050, 855.4858, 868.4954, 870.5354, 882.5094, 917.4788, 951.4333, 955.4371, 966.4587, 983.4333, 1008.4771, 1008.4771, 1014.5627, 1024.4219, 1058.5411, 1058.5411, 1096.6274, 1127.6222, 1153.6298, 1154.6499, 1165.6642, 1170.6248, 1171.6306, 1171.6306, 1183.6252, 1187.6241, 1193.6046, 1209.5638…
Protein and amino acidmetabolism
G 50 gi|248303 Mass: 19675 Score: 135 Expect: 5.9e-008 Queries matched: 4 ribosomal protein L12 [Nicotiana sylvestris]
Observed Mr(expt) Mr(calc) Delta Start End Miss Ions Peptide
856.5132 855.5059 855.4926 0.0133 38 - 44 1 --- R.TPKLQNR.R
1277.6641 1276.6568 1276.5782 0.0786 162 - 173 1 --- K.EGVSKDEAEDAK.K
1690.8571 1689.8498 1689.8209 0.0289 117 - 131 0 124 K.TEFDVVIDEVPSNAR.I
1690.8571 1689.8498 1689.8209 0.0289 117 - 131 0 --- K.TEFDVVIDEVPSNAR.I
No match to: 713.4074, 734.4871, 743.4068, 750.5178, 768.5270, 771.4693, 772.3966, 782.4717, 826.3980, 828.4009, 834.4980, 842.4994, 848.5203, 850.5306, 864.5479, 868.5423, 870.5330, 873.5302, 882.5582, 884.5039, 982.5776, 996.5945, 1017.6771, 1033.7019, 1045.5568, 1051.7101, 1051.7101, 1131.7017, 1151.7312, 1165.7484, 1165.7484, 1198.6433, 1212.7422, 1279.7847, 1313.6498, 1334.9048, 1340.7758, 1…
G 4 gi|255584432 Mass: 25994 Score: 179 Expect: 2.3e-012 Queries matched: 12 proteasome subunit alpha type, putative [Ricinus communis]
Observed Mr(expt) Mr(calc) Delta Start End Miss Ions Peptide
825.4200 824.4127 824.4504 -0.0377 87 - 93 0 --- R.TLVEHAR.V
883.4028 882.3955 882.4308 -0.0353 94 - 100 0 --- R.VETQNHR.F
1063.4673 1062.4600 1062.5094 -0.0493 11 - 20 0 65 R.GVNTFSPEGR.L
1063.4673 1062.4600 1062.5094 -0.0493 11 - 20 0 --- R.GVNTFSPEGR.L
1098.5363 1097.5290 1097.5829 -0.0539 208 - 217 0 50 K.VTPNNVDIAR.V
1098.5363 1097.5290 1097.5829 -0.0539 208 - 217 0 --- K.VTPNNVDIAR.V
1399.6560 1398.6487 1398.7606 -0.1119 54 - 66 0 --- R.ITSPLLEPSSVEK.V
1423.6719 1422.6646 1422.7758 -0.1112 21 - 32 0 --- R.LFQVEYAIEAIK.L
1555.8055 1554.7982 1554.8617 -0.0635 53 - 66 1 --- K.RITSPLLEPSSVEK.V
1940.8068 1939.7995 1939.8759 -0.0763 167 - 185 0 --- K.AIGSGSEGADSSLQEQYNK.D
2264.2520 2263.2447 2263.2827 -0.0379 21 - 41 1 --- R.LFQVEYAIEAIKLGSTAIGLK.T
2487.2393 2486.2320 2486.3553 -0.1232 186 - 207 1 --- K.DITLLEAETIALSILKQVMEEK.V
No match to: 707.3395, 709.3466, 712.3032, 713.3474, 715.4151, 722.3716, 725.3264, 731.3679, 741.3434, 752.3539, 760.3505, 764.3296, 768.4415, 802.4331, 810.3929, 832.3356, 842.4644, 851.3995, 856.4619, 857.4473, 870.4885, 882.4694, 903.4525, 920.4276, 920.4276, 928.4741, 941.4700, 1044.4396, 1076.5326, 1084.4470, 1088.4681, 1120.4703, 1159.4902, 1179.5315, 1206.5043, 1223.4563, 1254.5640, 1255.5…
G 15 gi|2454633 Mass: 47734 Score: 271 Expect: 1.5e-021 Queries matched: 12 glutamine synthetase [Daucus carota]
Observed Mr(expt) Mr(calc) Delta Start End Miss Ions Peptide
752.3317 751.3245 751.3500 -0.0256 387 - 392 0 --- K.GYLEDR.R
899.5237 898.5164 898.5600 -0.0436 329 - 336 0 --- K.AILNLSLR.H
1027.6031 1026.5958 1026.6549 -0.0591 328 - 336 1 --- K.KAILNLSLR.H
1361.5450 1360.5377 1360.6007 -0.0630 339 - 350 0 70 K.EHISAYGEGNER.R
1361.5450 1360.5377 1360.6007 -0.0630 339 - 350 0 --- K.EHISAYGEGNER.R
1561.7587 1560.7514 1560.8511 -0.0997 99 - 112 0 --- R.TISKPVEHPSELPK.W
1626.7074 1625.7001 1625.7546 -0.0544 337 - 350 1 109 R.HKEHISAYGEGNER.R
1626.7074 1625.7001 1625.7546 -0.0544 337 - 350 1 --- R.HKEHISAYGEGNER.R
1775.8564 1774.8491 1774.9617 -0.1126 79 - 94 0 --- K.IIAEYIWIGGTGIDVR.S
2444.2158 2443.2085 2443.2053 0.0033 144 - 166 0 --- R.GGNNILVICDTYTPQGEPIPTNK.R
2600.3887 2599.3814 2599.3064 0.0751 144 - 167 1 57 R.GGNNILVICDTYTPQGEPIPTNKR.H
2600.3887 2599.3814 2599.3064 0.0751 144 - 167 1 --- R.GGNNILVICDTYTPQGEPIPTNKR.H
No match to: 700.3408, 703.3919, 712.2576, 724.3328, 788.3184, 825.4749, 832.3049, 842.4437, 895.3715, 907.3758, 940.4236, 940.4236, 944.4267, 956.4200, 966.4080, 972.4119, 999.5336, 1023.4766, 1142.4845, 1145.5013, 1145.5013, 1179.6132, 1340.5563, 1479.6818, 1515.6842, 1543.6466, 1608.7512, 1609.7560, 1625.6990, 1639.7217, 1683.7242, 1721.8241, 1725.7163, 1725.7163, 1747.9272, 1758.9064, 1759.90…
G 42 gi|2197152 Mass: 17514 Score: 131 Expect: 1.5e-007 Queries matched: 6 cytosolic glutamine synthetase [Helianthus annuus]
Observed Mr(expt) Mr(calc) Delta Start End Miss Ions Peptide
702.4097 701.4025 701.3609 0.0416 108 - 113 0 --- K.WGVANR.G
786.3784 785.3711 785.3344 0.0367 129 - 134 0 --- K.GYFEDR.R
1569.7985 1568.7912 1568.6967 0.0945 79 - 92 0 115 R.HSEHIAAYGEGNER.R
1569.7985 1568.7912 1568.6967 0.0945 79 - 92 0 --- R.HSEHIAAYGEGNER.R
1725.9128 1724.9055 1724.7978 0.1077 79 - 93 1 1 R.HSEHIAAYGEGNERR.L
1725.9128 1724.9055 1724.7978 0.1077 79 - 93 1 --- R.HSEHIAAYGEGNERR.L
No match to: 700.3661, 706.3971, 712.3176, 714.4011, 716.3946, 717.3873, 718.4004, 724.3927, 734.3971, 739.5142, 756.4253, 771.4887, 783.4504, 788.3803, 825.5427, 832.3599, 842.5328, 870.5566, 897.5191, 911.5618, 930.5068, 977.5107, 988.5497, 1079.5675, 1103.6698, 1103.6698, 1175.6080, 1179.7220, 1253.7072, 1295.7833, 1346.6537, 1408.7745, 1488.8705, 1495.8765, 1539.7831, 1539.7831, 1551.8300, 15…
Signal transduction
G 3 gi|84314025 Mass: 19072 Score: 292 Expect: 1.2e-023 Queries matched: 14 translationally controlled tumor protein [Hevea brasiliensis]
Observed Mr(expt) Mr(calc) Delta Start End Miss Ions Peptide
732.3463 731.3390 731.3813 -0.0424 113 - 119 0 --- K.NIEGATK.F
916.3894 915.3821 915.4524 -0.0703 86 - 92 0 --- K.QFVTYMK.R
932.3741 931.3669 931.4473 -0.0804 86 - 92 0 32 K.QFVTYMK.R + Oxidation (M)
932.3741 931.3669 931.4473 -0.0804 86 - 92 0 --- K.QFVTYMK.R + Oxidation (M)
1063.5354 1062.5281 1062.5709 -0.0428 67 - 75 0 78 K.VVDIVDTFR.L
1063.5354 1062.5281 1062.5709 -0.0428 67 - 75 0 --- K.VVDIVDTFR.L
1075.4664 1074.4591 1074.5345 -0.0754 76 - 84 0 1 R.LQEQPAFDK.K
1075.4664 1074.4591 1074.5345 -0.0754 76 - 84 0 --- R.LQEQPAFDK.K
1088.4945 1087.4872 1087.5484 -0.0612 86 - 93 1 --- K.QFVTYMKR.F + Oxidation (M)
1203.5581 1202.5508 1202.6295 -0.0787 76 - 85 1 61 R.LQEQPAFDKK.Q
1203.5581 1202.5508 1202.6295 -0.0787 76 - 85 1 --- R.LQEQPAFDKK.Q
2463.1880 2462.1807 2462.1926 -0.0119 1 - 21 0 64 -.MLVYQDLLTGDELLSDSFPYK.E + Oxidation (M)
2463.1880 2462.1807 2462.1926 -0.0119 1 - 21 0 --- -.MLVYQDLLTGDELLSDSFPYK.E + Oxidation (M)
3255.6743 3254.6670 3254.4850 0.1820 35 - 66 0 --- K.WVVQGAVDVDIGANPSAEGADEDEGVDDQAVK.V
No match to: 700.3382, 702.3265, 705.3657, 707.3322, 712.3019, 713.3522, 724.3748, 725.3488, 728.3289, 729.3455, 734.4276, 743.3607, 744.3680, 747.3489, 750.4382, 768.4592, 771.4056, 782.4092, 792.3858, 793.4047, 801.3829, 819.3654, 842.4778, 848.4448, 850.4481, 856.4877, 868.4445, 870.5065, 882.4772, 899.4481, 906.4409, 915.4033, 915.4033, 927.5098, 954.4049, 964.4693, 964.4693, 982.4659, 996.49…
Cell transport
G 12 gi|4519264 Mass: 54329 Score: 607 Expect: 3.7e-055 Queries matched: 41 vacuolar H+-ATPase B subunit [Citrus unshiu]
Observed Mr(expt) Mr(calc) Delta Start End Miss Ions Peptide
749.3728 748.3655 748.3537 0.0118 50 - 56 0 --- R.LGDGTMR.R
842.4623 841.4550 841.4406 0.0144 293 - 299 1 --- R.EEVPGRR.G
921.4464 920.4391 920.4385 0.0006 382 - 390 0 --- K.SAIGEGMTR.R
937.4329 936.4256 936.4334 -0.0078 382 - 390 0 --- K.SAIGEGMTR.R + Oxidation (M)
1045.4841 1044.4768 1044.4876 -0.0108 477 - 484 0 --- K.TLDQYYSR.D
1062.5580 1061.5507 1061.6345 -0.0838 468 - 476 1 --- R.ELLHRIPGK.T
1069.5583 1068.5510 1068.5603 -0.0093 42 - 49 0 61 K.YYEIVNIR.L
1069.5583 1068.5510 1068.5603 -0.0093 42 - 49 0 --- K.YYEIVNIR.L
1088.5631 1087.5558 1087.5695 -0.0137 95 - 104 0 --- K.TPVSLDMLGR.I
1104.5408 1103.5335 1103.5645 -0.0309 95 - 104 0 --- K.TPVSLDMLGR.I + Oxidation (M)
1113.5225 1112.5152 1112.5250 -0.0098 440 - 449 0 43 K.FVAQGAYDSR.N
1113.5225 1112.5152 1112.5250 -0.0098 440 - 449 0 --- K.FVAQGAYDSR.N
1213.4736 1212.4663 1212.4717 -0.0053 225 - 234 0 --- R.DFEENGSMER.V
1229.4485 1228.4412 1228.4666 -0.0254 225 - 234 0 --- R.DFEENGSMER.V + Oxidation (M)
1229.6310 1228.6237 1228.6411 -0.0174 57 - 67 1 --- R.RGQVLEVDGEK.A
1241.6184 1240.6111 1240.6200 -0.0089 439 - 449 1 49 R.KFVAQGAYDSR.N
1241.6184 1240.6111 1240.6200 -0.0089 439 - 449 1 --- R.KFVAQGAYDSR.N
1369.6979 1368.6906 1368.7289 -0.0382 83 - 94 0 --- K.FTTVQFTGEVLK.T
1382.7759 1381.7686 1381.8180 -0.0494 23 - 36 0 --- R.TVTGVAGPLVILDK.V
1416.7722 1415.7649 1415.6317 0.1332 477 - 488 1 --- K.TLDQYYSRDAAN.-
1563.7712 1562.7639 1562.7940 -0.0300 68 - 82 0 --- K.AVVQVFEGTSGIDNK.F
1596.9183 1595.9110 1595.9035 0.0075 365 - 378 0 86 R.QIYPPINVLPSLSR.L
1596.9183 1595.9110 1595.9035 0.0075 365 - 378 0 --- R.QIYPPINVLPSLSR.L
1689.9487 1688.9414 1688.9250 0.0165 450 - 463 0 --- R.NIFQSLDLAWTLLR.I
1715.9441 1714.9368 1714.9253 0.0115 235 - 249 0 67 R.VTLFLNLANDPTIER.I
1715.9441 1714.9368 1714.9253 0.0115 235 - 249 0 --- R.VTLFLNLANDPTIER.I
1904.0320 1903.0247 1902.9873 0.0374 270 - 286 0 --- K.HVLVILTDMSSYADALR.E
1920.0044 1918.9971 1918.9822 0.0149 270 - 286 0 28 K.HVLVILTDMSSYADALR.E + Oxidation (M)
1920.0044 1918.9971 1918.9822 0.0149 270 - 286 0 --- K.HVLVILTDMSSYADALR.E + Oxidation (M)
1939.9366 1938.9293 1938.8821 0.0472 300 - 315 0 64 R.GYPGYMYTDLAQIYER.A
1939.9366 1938.9293 1938.8821 0.0472 300 - 315 0 --- R.GYPGYMYTDLAQIYER.A
1955.9072 1954.8999 1954.8771 0.0229 300 - 315 0 --- R.GYPGYMYTDLAQIYER.A + Oxidation (M)
2051.0493 2050.0420 2049.9868 0.0553 391 - 408 1 32 R.RDHSDVSNQLYANYAIGK.D
2051.0493 2050.0420 2049.9868 0.0553 391 - 408 1 --- R.RDHSDVSNQLYANYAIGK.D
2355.1731 2354.1658 2354.0518 0.1141 2 - 22 0 --- M.GVAQNNVDMEEGTLEVAMEYR.T
2371.1516 2370.1443 2370.0467 0.0976 2 - 22 0 --- M.GVAQNNVDMEEGTLEVAMEYR.T + Oxidation (M)
2387.1323 2386.1250 2386.0416 0.0834 2 - 22 0 --- M.GVAQNNVDMEEGTLEVAMEYR.T + 2 Oxidation (M)
2469.3459 2468.3386 2468.1927 0.1460 138 - 159 0 --- R.TYPEEMIQTGISTIDVMNSIAR.G
2485.3120 2484.3047 2484.1876 0.1171 138 - 159 0 --- R.TYPEEMIQTGISTIDVMNSIAR.G + Oxidation (M)
2501.2876 2500.2803 2500.1825 0.0978 138 - 159 0 --- R.TYPEEMIQTGISTIDVMNSIAR.G + 2 Oxidation (M)
2772.5977 2771.5904 2771.3904 0.2000 415 - 438 1 --- K.AVVGEEALSSEDLLYLEFLDKFER.K
No match to: 700.3908, 712.2795, 713.3801, 714.4139, 795.4273, 832.3308, 833.4499, 882.4694, 944.4449, 1007.5531, 1040.5581, 1075.5745, 1095.5441, 1139.6696, 1146.5759, 1163.6085, 1165.4968, 1252.7025, 1342.6348, 1394.6400, 1402.6605, 1408.6694, 1465.7460, 1478.7460, 1535.7850, 1553.7515, 1579.0010, 1579.9021, 1579.9021, 1595.9043, 1599.2247, 1618.8615, 1620.8416, 1624.9213, 1634.8507, 1693.9414,…
Cytoskeleton, cell cyle and DNA processing
G 56 gi|222858064 Mass: 49653 Score: 183 Expect: 9.3e-013 Queries matched: 9 tubulin alpha-6 chain [Populus trichocarpa]
Observed Mr(expt) Mr(calc) Delta Start End Miss Ions Peptide
1701.7361 1700.7288 1700.8984 -0.1696 65 - 79 0 --- R.AIFVDLEPSVIDEVR.S
1704.7059 1703.6986 1703.8591 -0.1604 216 - 229 0 25 R.SLDIERPTYNNLNR.L
1704.7059 1703.6986 1703.8591 -0.1604 216 - 229 0 --- R.SLDIERPTYNNLNR.L
2210.9258 2209.9185 2210.0935 -0.1750 371 - 390 1 --- K.VQRAVCMISNNTAVAEVFSR.I + Oxidation (M)
2329.7925 2328.7852 2329.0109 -0.2256 403 - 422 0 --- R.AFVHWYVGEGMEEGEFSEAR.E
2345.8157 2344.8084 2345.0058 -0.1974 403 - 422 0 --- R.AFVHWYVGEGMEEGEFSEAR.E + Oxidation (M)
2408.9729 2407.9656 2408.2012 -0.2355 244 - 264 0 137 R.FDGAINVDITEFQTNLVPYPR.I
2408.9729 2407.9656 2408.2012 -0.2355 244 - 264 0 --- R.FDGAINVDITEFQTNLVPYPR.I
2684.0635 2683.0562 2683.2509 -0.1947 281 - 304 0 --- K.AYHEQLSVPEITSAVFEPSSMMAK.C + 2 Oxidation (M)
No match to: 744.3541, 768.4410, 789.3070, 842.4099, 870.4415, 882.4592, 1007.3419, 1132.4442, 1219.3743, 1235.3693, 1240.5345, 1267.3693, 1283.3639, 1299.3617, 1301.4547, 1378.6064, 1379.5901, 1396.6130, 1396.6130, 1401.5760, 1407.5680, 1418.5950, 1434.5669, 1511.6633, 1531.7437, 1538.6030, 1549.5345, 1549.5345, 1554.5873, 1568.5547, 1570.5688, 1584.5944, 1592.5890, 1630.7023, 1636.6674, 1643.70…
G 57 gi|255582570 Mass: 49539 Score: 493 Expect: 9.3e-044 Queries matched: 19 tubulin alpha chain, putative [Ricinus communis]
Observed Mr(expt) Mr(calc) Delta Start End Miss Ions Peptide
1396.6301 1395.6228 1395.7510 -0.1282 85 - 96 0 76 R.QLFHPEQLISGK.E
1396.6301 1395.6228 1395.6856 -0.0628 391 - 401 1 --- R.IDHKFDLMYAK.R + Oxidation (M)
1531.7650 1530.7577 1530.8981 -0.1404 230 - 243 0 --- R.LISQIISSLTTSLR.F
1683.7390 1682.7317 1682.8239 -0.0921 339 - 352 1 --- K.RTVQFVDWCPTGFK.C
1691.7378 1690.7305 1690.8638 -0.1333 216 - 229 0 69 R.SLDIERPTYTNLNR.L
1691.7378 1690.7305 1690.8638 -0.1333 216 - 229 0 --- R.SLDIERPTYTNLNR.L
1701.7638 1700.7565 1700.8984 -0.1419 65 - 79 0 51 R.AVFVDLEPTVIDEVR.T
1701.7638 1700.7565 1700.8984 -0.1419 65 - 79 0 --- R.AVFVDLEPTVIDEVR.T
1792.7847 1791.7774 1791.9229 -0.1455 265 - 280 0 --- R.IHFMLSSYAPVISAEK.A
1808.7831 1807.7758 1807.9178 -0.1420 265 - 280 0 --- R.IHFMLSSYAPVISAEK.A + Oxidation (M)
2210.9495 2209.9422 2210.0935 -0.1513 371 - 390 1 --- K.VQRAVCMISNNTAVAEVFSR.I + Oxidation (M)
2329.8281 2328.8208 2329.0109 -0.1900 403 - 422 0 89 R.AFVHWYVGEGMEEGEFSEAR.E
2329.8281 2328.8208 2329.0109 -0.1900 403 - 422 0 --- R.AFVHWYVGEGMEEGEFSEAR.E
2345.8450 2344.8377 2345.0058 -0.1681 403 - 422 0 --- R.AFVHWYVGEGMEEGEFSEAR.E + Oxidation (M)
2384.9697 2383.9624 2384.1872 -0.2248 85 - 105 1 --- R.QLFHPEQLISGKEDAANNFAR.G
2409.0100 2408.0027 2408.2012 -0.1984 244 - 264 0 149 R.FDGAINVDITEFQTNLVPYPR.I
2409.0100 2408.0027 2408.2012 -0.1984 244 - 264 0 --- R.FDGAINVDITEFQTNLVPYPR.I
2695.0962 2694.0889 2694.2669 -0.1779 281 - 304 0 --- K.AYHEQLSVPEITNAVFEPSSMMAK.C + Oxidation (M)
2711.1055 2710.0982 2710.2618 -0.1636 281 - 304 0 --- K.AYHEQLSVPEITNAVFEPSSMMAK.C + 2 Oxidation (M)
No match to: 713.3378, 768.4492, 842.4141, 882.4694, 1007.3481, 1132.4501, 1150.5292, 1192.3766, 1208.3840, 1216.4396, 1219.3862, 1235.3817, 1267.3824, 1283.3802, 1299.3726, 1300.6017, 1378.6238, 1379.6069, 1379.6069, 1401.5901, 1407.5856, 1418.6035, 1434.5752, 1462.6102, 1535.6235, 1538.6244, 1549.5518, 1549.5518, 1554.6145, 1584.6138, 1588.6100, 1600.6083, 1616.6036, 1622.5715, 1630.6554, 1647.…
G 11 gi|56603655 Mass: 173686 Score: 79 Expect: 0.023 Queries matched: 32 myosin class 11-1 [Adiantum capillus-veneris]
Observed Mr(expt) Mr(calc) Delta Start End Miss Ions Peptide
723.4002 722.3929 722.3711 0.0218 776 - 780 1 --- R.KQYER.V
754.3610 753.3537 753.3922 -0.0385 825 - 829 1 --- K.EFRFR.K
768.4755 767.4682 767.4000 0.0682 1279 - 1284 0 --- K.IYGMIR.D + Oxidation (M)
783.4052 782.3979 782.4326 -0.0347 524 - 529 0 --- K.LFQTFK.N
792.4147 791.4074 791.3847 0.0227 142 - 148 0 --- R.AMINESK.S
848.4623 847.4551 847.4552 -0.0001 270 - 276 1 --- R.YKLGDPR.S
936.4225 935.4152 935.4633 -0.0481 990 - 997 0 --- K.ELMSSLEK.R
936.4225 935.4152 935.4633 -0.0481 990 - 997 0 --- K.ELMSSLEK.R
967.4230 966.4157 966.4593 -0.0436 662 - 670 0 --- R.ISCAGYPTR.R
1108.5427 1107.5354 1107.5594 -0.0239 990 - 998 1 45 K.ELMSSLEKR.A + Oxidation (M)
1108.5427 1107.5354 1107.5594 -0.0239 990 - 998 1 --- K.ELMSSLEKR.A + Oxidation (M)
1332.6229 1331.6156 1331.7384 -0.1227 856 - 866 1 --- R.KATLTIQCIWR.G
1363.6266 1362.6193 1362.6813 -0.0619 879 - 891 1 --- K.MAAKETGALQEAK.T + Oxidation (M)
1363.6266 1362.6193 1362.6813 -0.0619 879 - 891 1 --- K.MAAKETGALQEAK.T + Oxidation (M)
1372.6924 1371.6851 1371.7081 -0.0230 630 - 641 0 --- R.CVKPNPYNKPGR.F
1373.7042 1372.6969 1372.7422 -0.0453 1204 - 1217 1 --- R.TLKASGAGGLSQQR.R
1448.7943 1447.7870 1447.8147 -0.0276 229 - 241 1 --- R.ISGAAVRTYLLER.S
1461.7477 1460.7404 1460.6089 0.1315 56 - 69 0 --- K.DPDAQPGGVDDMTK.L + Oxidation (M)
1481.6638 1480.6565 1480.6986 -0.0421 1527 - 1539 0 --- R.ENPGFFFLQPQAS.-
1592.7794 1591.7721 1591.8140 -0.0419 717 - 730 1 1 K.VFLRAGQMAELDSR.R
1592.7794 1591.7721 1591.7511 0.0210 964 - 977 0 --- K.ETQVMQVNEVSNAK.L + Oxidation (M)
1644.8245 1643.8172 1643.8267 -0.0095 566 - 580 0 --- K.DYVVAEHQALLGSSR.C
1644.8245 1643.8172 1643.8267 -0.0095 566 - 580 0 --- K.DYVVAEHQALLGSSR.C
1674.8383 1673.8310 1673.8195 0.0115 1463 - 1477 0 --- K.YGTHSLSPEVIANMR.V
1870.9783 1869.9710 1870.1053 -0.1343 1417 - 1432 1 --- K.HIRQAVGFLVIHQKPK.K
1870.9783 1869.9710 1870.1053 -0.1343 1417 - 1432 1 --- K.HIRQAVGFLVIHQKPK.K
1874.9858 1873.9785 1874.0045 -0.0260 498 - 514 0 --- K.KPLGIIALLDEACMFPK.A + Oxidation (M)
1886.9844 1885.9771 1885.9646 0.0126 564 - 580 1 --- K.NKDYVVAEHQALLGSSR.C
1908.9689 1907.9616 1907.9853 -0.0236 218 - 235 1 --- K.FVELQFDGSGRISGAAVR.T
2079.0386 2078.0313 2077.9747 0.0567 168 - 185 1 --- K.LLMQYIAFMGGRAMTDGR.T + 3 Oxidation (M)
2079.0386 2078.0313 2078.0466 -0.0152 303 - 320 1 --- R.RAMDIVGISLDEQEAIFR.V + Oxidation (M)
2343.2820 2342.2747 2342.1940 0.0807 1434 - 1453 0 --- K.SLDEITHDLCPVLSIQQLYR.I
No match to: 700.3521, 702.3491, 712.2821, 713.3293, 716.3561, 720.3717, 732.3495, 733.3624, 734.4271, 736.3835, 743.3685, 749.3711, 758.3752, 764.3906, 781.3677, 782.3936, 795.3694, 803.3777, 832.3339, 842.4928, 849.4086, 864.4128, 866.4073, 870.5150, 882.4982, 924.4152, 924.4152, 935.4750, 956.4661, 969.5131, 986.5049, 996.5118, 1055.5033, 1087.5574, 1087.5574, 1090.5602, 1131.6075, 1136.5243, …
Other and unknown biological processes
G 37 gi|125541165 Mass: 19973 Score: 82 Expect: 0.013 Queries matched: 6 hypothetical protein OsI_08972 [Oryza sativa Indica Group]
Observed Mr(expt) Mr(calc) Delta Start End Miss Ions Peptide
870.5040 869.4968 869.5083 -0.0115 26 - 32 1 --- R.RDLLPTR.I
978.4665 977.4592 977.4930 -0.0338 108 - 116 0 63 R.GNLDIFSGR.G
978.4665 977.4592 977.4930 -0.0338 108 - 116 0 --- R.GNLDIFSGR.G
1964.9917 1963.9844 1963.9535 0.0309 52 - 67 1 --- K.MECVYTVYIRTGSIWK.A + Oxidation (M)
1964.9917 1963.9844 1963.9535 0.0309 52 - 67 1 --- K.MECVYTVYIRTGSIWK.A + Oxidation (M)
2311.1023 2310.0950 2310.0166 0.0785 108 - 128 1 --- R.GNLDIFSGRGPCMAAPPCWMR.V + 2 Oxidation (M)
No match to: 700.3402, 706.3779, 709.3160, 711.3173, 712.2836, 713.3550, 717.3405, 720.3248, 725.3340, 727.3461, 728.3402, 734.4543, 736.4017, 738.3259, 740.3450, 747.3428, 750.4627, 753.3481, 757.3646, 768.4628, 771.4014, 779.3604, 783.3654, 788.3724, 842.4713, 848.4476, 868.4662, 874.3906, 882.4811, 891.3862, 947.3902, 960.4622, 960.4622, 961.4701, 963.4592, 977.4404, 996.4961, 1000.4180, 1002.…
G 28 gi|227467154 Mass: 80613 Score: 223 Expect: 9.3e-017 Queries matched: 13 unnamed protein product [Vitis vinifera]
Observed Mr(expt) Mr(calc) Delta Start End Miss Ions Peptide
713.3529 712.3456 712.3769 -0.0312 375 - 379 1 --- K.KHWSR.H
996.4222 995.4150 995.4613 -0.0464 132 - 138 0 44 K.NPYWFNR.D
996.4222 995.4150 995.4613 -0.0464 132 - 138 0 --- K.NPYWFNR.D
1099.5616 1098.5543 1098.6033 -0.0489 680 - 690 0 68 K.ESVLPAAVSAR.V
1099.5616 1098.5543 1098.6033 -0.0489 680 - 690 0 --- K.ESVLPAAVSAR.V
1410.5958 1409.5885 1409.6826 -0.0941 691 - 703 0 --- R.VSVEAASTFGWEK.F
1502.6942 1501.6869 1501.8252 -0.1383 711 - 725 1 --- K.SIGIDRFGASAPALK.L
1603.7472 1602.7399 1602.7889 -0.0490 424 - 438 0 84 K.ALPTYTPESPAEATR.N
1603.7472 1602.7399 1602.7889 -0.0490 424 - 438 0 --- K.ALPTYTPESPAEATR.N
1617.7345 1616.7272 1616.8369 -0.1097 604 - 618 1 --- R.DVSQLRGTSIEGVEK.G
1642.7498 1641.7425 1641.7827 -0.0402 362 - 374 0 --- R.WPYEPFHVPEDVK.K
2057.0127 2056.0054 2056.0153 -0.0098 662 - 679 0 --- R.VVSLVSWALFDEQSDAYK.E
3032.7173 3031.7100 3031.5712 0.1388 619 - 648 0 --- K.GGYIVTDNSSGNKPDIILIGTGSELEIAAK.A
No match to: 712.2681, 736.3850, 746.3041, 768.4511, 769.4590, 786.3199, 816.4085, 842.4633, 856.4820, 870.4936, 882.4588, 888.3254, 898.4805, 978.4894, 979.4686, 990.4774, 994.4150, 1000.4160, 1008.4368, 1010.4177, 1012.4193, 1012.4193, 1018.3921, 1026.4233, 1028.4064, 1034.3607, 1038.4729, 1038.4729, 1054.4417, 1054.4417, 1083.4447, 1113.6122, 1124.4392, 1124.4392, 1125.4342, 1211.5074, 1211.50…
G 62 gi|147769443 Mass: 27805 Score: 99 Expect: 0.00023 Queries matched: 5 hypothetical protein VITISV_037012 [Vitis vinifera]
Observed Mr(expt) Mr(calc) Delta Start End Miss Ions Peptide
945.4989 944.4916 944.5113 -0.0197 107 - 114 0 --- K.ILAMDINR.E
961.4954 960.4881 960.5062 -0.0181 107 - 114 0 --- K.ILAMDINR.E + Oxidation (M)
1488.7526 1487.7453 1487.6535 0.0919 1 - 14 0 --- -.MAGNQEGQQNQAGR.H
1674.7849 1673.7776 1673.7725 0.0051 153 - 166 0 91 K.YHGTFDFIFVDADK.D
1674.7849 1673.7776 1673.7725 0.0051 153 - 166 0 --- K.YHGTFDFIFVDADK.D
No match to: 741.4072, 832.2884, 842.4863, 897.4974, 1011.4946, 1043.4686, 1059.4613, 1082.5570, 1394.6235, 1408.6455, 1466.7773, 1466.7773, 1619.8376, 1696.7836, 1748.9116, 1756.3583, 1756.9070, 1772.8480, 1790.9015, 1796.9221, 1804.9150, 1812.9224, 1818.9105, 1829.9259, 1831.9143, 1845.9076, 1847.9308, 1847.9308, 1863.9474, 1869.9264, 1888.9694, 1904.9592, 1979.0129, 1980.0054, 2025.0159, 2026.…
G 59 gi|297739033 Mass: 32674 Score: 206 Expect: 4.6e-015 Queries matched: 4 unnamed protein product [Vitis vinifera]
Observed Mr(expt) Mr(calc) Delta Start End Miss Ions Peptide
764.3340 763.3267 763.3976 -0.0709 172 - 178 0 --- K.QVFGASR.V
1984.9471 1983.9398 1984.0516 -0.1118 54 - 73 0 --- K.ATDSPLPTVPGYDVAGVVVK.V
2490.1411 2489.1338 2489.2801 -0.1463 122 - 144 0 197 K.NLDFVQAAGLPLAIETAYEGLER.T
2490.1411 2489.1338 2489.2801 -0.1463 122 - 144 0 --- K.NLDFVQAAGLPLAIETAYEGLER.T
No match to: 1295.5455, 1322.5549, 1429.6692, 1436.6005, 1465.6224, 1478.7094, 1485.6976, 1534.7025, 1539.5837, 1543.7197, 1557.5901, 1557.5901, 1564.7460, 1569.6898, 1573.6760, 1578.7396, 1581.6526, 1582.6260, 1582.6260, 1591.6871, 1597.6837, 1598.6410, 1599.6492, 1599.6492, 1609.8066, 1613.6661, 1626.7428, 1626.7428, 1642.7482, 1642.7482, 1684.7657, 1710.7996, 1710.7996, 1719.7882, 1723.7152, 1…
