# Supplementary material for: Two-dimensional gel electrophoresis data in support of leaf comparative proteomics of two citrus species differing in boron-tolerance
Source: Data Brief. 2015 May 5;4:44–6. doi: 10.1016/j.dib.2015.04.018 (PMC4510397; doi:10.1016/j.dib.2015.04.018)
Supplement: Supplementary file 1 — Supplementary data [file mmc1.zip › 2015DataInBriefSupplementaryResision/2015DataSupplementary Table 5.xls]

## Sheet: Sheet1
Table 5. Specific primer pairs used for qRT-PCR expression analysis and qRT-PCR analysis of genes encoding some differentially abundant protein species. Data are means ± SE (n = 3). * indicates a significant difference at P < 0.05.
Spot No.	Genes	Forward primers (5´→3´)	Reverse primers (5´→3´)	Fold change
				2-DE	qRT-PCR
S7	Cu/Zn superoxide dismutase	CGTGGAAGGAAACATCTC	ACCGTCAACATCAACAGT	2.99±0.77*	2.50±0.64*
S17	Glutathione S-transferase GST1	ACTCAGTGTTGGATTGGC	CGTTGCTCTTCTCGTGCT	1.52±0.16*	0.40±0.04*
S19	Pyridoxal biosynthesis protein PDX1.3	AGGAAATCAAGCAAGCAGTC	CCACAAGCAAATGGAACAC	1.88±0.09*	1.91±0.32*
S33	Malate dehydrogenase	TCACGCAACCGTAACCAC	GACCATTCTCCTTTCTCACA	1.86±0.27*	1.56±0.21*
S36	Auxin-induced protein	CCAGCAACCAAGGCACAA	GCACATCTCCAACTAACATCCA	0.44±0.03*	0.50±0.10*
S39	Ribulose bisphosphate carboxylase activase	TGATGAGGTGGGATATGTG	CTGACCCTGTTTCTGATTGT	2.05±0.02*	0.31±0.06*
S50	Abscisic stress ripening-like protein	ACGATCATCAGCAACACC	CTTCCTCTTTCCTGCCATA	0.42±0.06*	0.43±0.07*
S59	Eukaryotic translation initiation factor 5A	ATGCTCCCCATGTTACTC	CACCACAAGGTCTTTTCC	0.46±0.02*	0.50±0.10*
G14	Ribulose-bisphosphate carboxylase activase	TGATGAGGTGGGATATGTG	CTGACCCTGTTTCTGATTGT	0.39±0.10*	0.47±0.07*
G21	Ascorbate peroxidase 2	GGGAGTTGTTGCGGTTGA	AGTAGAGCCTTGTCCGTGGG	2.14±0.23*	1.51±0.10*
G35	Glutathione S-transferase GST1	ACTCAGTGTTGGATTGGC	CGTTGCTCTTCTCGTGCT	5.03±0.52*	1.87±0.15*
G40	Copper/zinc superoxide dismutase	CGTGGAAGGAAACATCTC	ACCGTCAACATCAACAGT	2.02±0.45*	1.86±0.13*
G43	Pyridoxal biosynthesis protein PDX1.3	AGGAAATCAAGCAAGCAGTC	CCACAAGCAAATGGAACAC	0.45±0.07*	0.86±0.07*
G50	Ribosomal protein L12	TGTTCGGATGTAAACTGGG	GCCTCTTCTTTCGTAACTCCTT	0.19±0.12*	2.50±0.43*
	Actin	AGAACTATGAACTGCCTGATGGC	GCTTGGAGCAAGTGCTGTGATT
